# Supplementary material for: ﻿Revision of Acesines Stål and Dunnius Distant, resurrection of Mycterizon Breddin (Hemiptera, Heteroptera, Pentatomidae, Pentatominae), and description of a new species from India
Source: Zookeys. 2023 Feb 16;1148:79–117. doi: 10.3897/zookeys.1148.95629 (PMC10208443; doi:10.3897/zookeys.1148.95629)
Supplement: XML Treatment for Acesines [file zookeys.1148.95629-treatment1.xml]

<!DOCTYPE tp:taxon-treatment
  PUBLIC "-//TaxonX//DTD Taxonomic Treatment Publishing DTD v0 20100105//EN" "tax-treatment-NSO.dtd">
<tp:taxon-treatment xmlns:tp="http://www.plazi.org/taxpub"><tp:treatment-meta><kwd-group><label>Taxon classification</label><kwd>
              <named-content content-type="kingdom">Animalia</named-content>
            </kwd><kwd>
              <named-content content-type="order">Hemiptera</named-content>
            </kwd><kwd>
              <named-content content-type="family">Pentatomidae</named-content>
            </kwd></kwd-group><mixed-citation publication-type="journal"><person-group><name><surname>Salini</surname><given-names>Santhamma</given-names></name><name><surname>Gracy</surname><given-names>R. G.</given-names></name><name><surname>Akoijam</surname><given-names>Romila</given-names></name><name><surname>Rabbani</surname><given-names>Mehaboob K.</given-names></name><name><surname>David</surname><given-names>K. Jacob</given-names></name><name><surname>Roca-Cusachs</surname><given-names>Marcos</given-names></name></person-group><article-title>﻿Revision of <italic><tp:taxon-name><tp:taxon-name-part taxon-name-part-type="genus" reg="Acesines">Acesines</tp:taxon-name-part></tp:taxon-name></italic> Stål and <italic><tp:taxon-name><tp:taxon-name-part taxon-name-part-type="genus" reg="Dunnius">Dunnius</tp:taxon-name-part></tp:taxon-name></italic> Distant, resurrection of <italic><tp:taxon-name><tp:taxon-name-part taxon-name-part-type="genus" reg="Mycterizon">Mycterizon</tp:taxon-name-part></tp:taxon-name></italic> Breddin (<tp:taxon-name><tp:taxon-name-part taxon-name-part-type="order">Hemiptera</tp:taxon-name-part></tp:taxon-name>, <tp:taxon-name><tp:taxon-name-part taxon-name-part-type="suborder">Heteroptera</tp:taxon-name-part></tp:taxon-name>, <tp:taxon-name><tp:taxon-name-part taxon-name-part-type="family">Pentatomidae</tp:taxon-name-part></tp:taxon-name>, <tp:taxon-name><tp:taxon-name-part taxon-name-part-type="subfamily">Pentatominae</tp:taxon-name-part></tp:taxon-name>), and description of a new species from India</article-title><source>Zookeys</source><day>16</day><month>02</month><year>2023</year><volume>1148</volume><fpage>79</fpage><lpage>117</lpage><pub-id pub-id-type="doi">10.3897/zookeys.1148.95629</pub-id></mixed-citation></tp:treatment-meta><tp:nomenclature><label>﻿</label><tp:taxon-name>
            <object-id xmlns:xlink="http://www.w3.org/1999/xlink" content-type="arpha" xlink:type="simple">935DA215-7425-5D65-9099-4D0239A9EF95</object-id>
            <tp:taxon-name-part taxon-name-part-type="genus" reg="Acesines">Acesines</tp:taxon-name-part>
          </tp:taxon-name><tp:taxon-authority>Stål, 1876</tp:taxon-authority><tp:nomenclature-citation-list><tp:nomenclature-citation><tp:taxon-name>
                <tp:taxon-name-part taxon-name-part-type="genus" reg="Acesines">Acesines</tp:taxon-name-part>
              </tp:taxon-name><comment>Stål, 1876: 65 (key to genera), 94 (description of type species). Type species: <tp:taxon-name><tp:taxon-name-part taxon-name-part-type="genus" reg="Acesines">Acesines</tp:taxon-name-part><tp:taxon-name-part taxon-name-part-type="species" reg="breviceps">breviceps</tp:taxon-name-part></tp:taxon-name> Stål, 1876: 94–95, by monotypy.</comment></tp:nomenclature-citation><tp:nomenclature-citation><tp:taxon-name>
                <tp:taxon-name-part taxon-name-part-type="genus" reg="Acesines">Acesines</tp:taxon-name-part>
              </tp:taxon-name><comment>: <xref ref-type="bibr" rid="B1">Atkinson (1888)</xref>: 131–132 (redescription); <xref ref-type="bibr" rid="B22">Lethierry and Severin (1893)</xref>: 171 (catalogue); <xref ref-type="bibr" rid="B11">Distant (1902)</xref>: 225, 231 (key to genera, distribution, redescription); <xref ref-type="bibr" rid="B20">Kirkaldy (1909)</xref>: 127 (catalogue); <xref ref-type="bibr" rid="B25">Rider (2006)</xref>: 259 (Palearctic catalogue); <xref ref-type="bibr" rid="B14">Fan (2011)</xref>: 210 (species transfer); <xref ref-type="bibr" rid="B33">Salini and Viraktamath (2015)</xref>: 9 (key to genera), 16 (checklist); <xref ref-type="bibr" rid="B28">Rider et al. (2018)</xref>: 67, 74, 75, 89 (comments on tribal placement).</comment></tp:nomenclature-citation></tp:nomenclature-citation-list></tp:nomenclature><tp:treatment-sec sec-type="redescription" id="SECID0EEWAE"><title>Redescription.</title><p><bold><italic>Colouration</italic>.</bold> Body pale brown with mosaic of ochraceous irregular patches; antennae pale; membrane pale brown, translucent; head and thorax (ventral side), ventral side of abdomen medially, pale yellowish; legs (except apical 1/2 of claws, black) and labium (except apical 1/2 of segment IV of labium, black) concolourous to abdomen.</p><p><bold><italic>Integument and vestiture</italic>.</bold> Body above covered with coarse, dark brown punctures; head (ventrally) and thoracic pleura with coarse, brown punctures; abdominal sternites with fine, brown punctures. Body glabrous, except antennae and legs moderately pilose. Male genitalia with ventral rim including the posterolateral lobes of the genital capsule, possessing short, golden setae. Female genitalia with valvifers VIII and IX, laterotergites VIII and IX and abdominal segment X provided with short setae.</p><p><bold><italic>Structure</italic>.</bold> Head (Fig. <xref ref-type="fig" rid="F1">4</xref>) above flat, sloping downwards, much shorter than wide, lateral margins narrowly reflexed, slightly concave in front of compound eyes. Mandibular plates much wider, but as long as clypeus, not meeting in front of clypeus. Clypeus slightly narrowed towards apex. Compound eyes moderately large, rounded, protruding out of the head outline in most of their width. Ocelli small, situated posteriorly near to anterior margin of pronotum. Antenniferous tubercles small or indistinct. Antennae with five antennomeres, slender, antennomeres from shortest to longest: I&lt;II<sub>a</sub>&lt;II<sub>b</sub>&lt;IV&lt;III; antennomere I cylindrical, shortest and stoutest, remaining antennomeres cylindrical and slender. Bucculae with anterior apex slightly angular, shorter than labial segment I. Labium reaching metacoxae.</p><p><bold><italic>Pronotum</italic></bold> (Fig. <xref ref-type="fig" rid="F1">5</xref>). Anterior margin not collar-like, rather thin, not possessing the median concavity to accommodate posterior margin of head; anterolateral angles with minute laterally directed tooth. Anterolateral margin obliquely straight, narrowly reflexed; posterior margin nearly straight, posterolateral angles rounded; humeri rounded. Disc of pronotum strongly convex with anterior 2/3 sloping downwards.</p><p><bold><italic>Scutellum</italic>.</bold> Subtriangular, longer than broad at base; scutellar disc with basal 1/2 gibbous; posteriorly flat. Apex of scutellum narrowly rounded.</p><p><bold><italic>Hemelytra</italic>.</bold> Corium with anterodistal angles rounded, extending well beyond apex of scutellum. Membrane translucent with five or six simple veins, without reticulate venation.</p><p><bold><italic>Thoracic pleuron and sternum</italic>.</bold> Pro- and meso-sternum with median longitudinal carina abruptly narrowed anteriorly, not extending beyond procoxae; posteriorly in contact with nearly hexagonal metasternal carina; metasternal carina posteriorly hollowed out or grooved (Fig. <xref ref-type="fig" rid="F2">7</xref>) to accommodate apex of basal abdominal tubercle. External scent efferent system (Fig. <xref ref-type="fig" rid="F1">3</xref>) with peritreme well developed into spout-like shape, reaching 1/3 of metapleural width.</p><p><bold><italic>Legs</italic>.</bold> All femora unarmed, cylindrical, rounded in cross-section. All tibiae triangular in cross-section, their outer surface sulcate. All tarsi with segment II shortest, dorsally regularly rounded.</p><p><bold><italic>Pregenital abdomen</italic>.</bold> Connexivum slightly exposed. Posterolateral angles of abdominal ventrites angulate. Abdominal venter slightly convex medially, neither grooved nor keeled; ventrite III medially with prominent tubercle (Fig. <xref ref-type="fig" rid="F2">7</xref>), apex of which is lodged in groove at posterior apex of metasternal carina.</p><p><bold><italic>Male genitalia</italic>.</bold> Genital capsule (Figs <xref ref-type="fig" rid="F2">8</xref>, <xref ref-type="fig" rid="F2">10</xref>–<xref ref-type="fig" rid="F4">20</xref>) nearly quadrangular with posterolateral lobes (= caudal lobes) well developed. Dorsal rim wide and excavated nearly as deep as ventral rim with wavy outline. Ventral rim medially widely excavated concave. A pair each of superior processes of dorsal rim (Figs <xref ref-type="fig" rid="F3">15</xref>, <xref ref-type="fig" rid="F3">16</xref>) and parameres present (Figs <xref ref-type="fig" rid="F3">13</xref>, <xref ref-type="fig" rid="F3">14</xref>). Parameral crown forked at apex, short neck and plate-like apodeme (ad). <italic>Phallus</italic>. Articulatory apparatus with 1+1 conical capitate processes. Phallotheca twice as wide as long, dorsal region bulbous a pair of large, membranous, dorsal conjunctival processes (dcp), bilobed apically and distal end hooked. Processes of aedeagus (pa) fused into tongue-like structure. Aedeagus short, tubular with oblique phallotreme.</p><p><bold><italic>Female genitalia</italic></bold> (Figs <xref ref-type="fig" rid="F4">21–23</xref>). Valvifers VIII (vf VIII) transverse, broad and roughly subquadrangular; valvifers IX (vf IX) single, transverse, large subtrapezoidal sclerite; laterotergites IX (lt IX) oblique, elongate, broadly rounded caudal apex; laterotergites VIII (lt VIII) subtriangular; caudal margin of laterotergite VIII medially with short but wide triangular projection. A pair of ring sclerites (rs) elongate oval. Spermathecal dilation long (Fig. <xref ref-type="fig" rid="F4">23</xref>), regularly, obliquely fluted at distal end and with another short dilation proximally; both dilations connected by a narrow median region; apical receptacle (ar) elongate, constricted at middle, forming a double globular shape with four ductules.</p></tp:treatment-sec><tp:treatment-sec sec-type="Differential diagnosis and remarks" id="SECID0E41AE"><title>Differential diagnosis and remarks.</title><p><italic><tp:taxon-name><tp:taxon-name-part taxon-name-part-type="genus" reg="Acesines">Acesines</tp:taxon-name-part></tp:taxon-name></italic>, based on morphological features, is closely related to <italic><tp:taxon-name><tp:taxon-name-part taxon-name-part-type="genus" reg="Dunnius">Dunnius</tp:taxon-name-part></tp:taxon-name></italic> and has been treated as congeneric (<xref ref-type="bibr" rid="B28">Rider et al. 2018</xref>). Based on the specimens examined under these two genera, <italic><tp:taxon-name><tp:taxon-name-part taxon-name-part-type="genus" reg="Acesines">Acesines</tp:taxon-name-part></tp:taxon-name></italic> can be easily differentiated by the hollowed out or grooved (or notched) posterior apex of the metasternal carina (Fig. <xref ref-type="fig" rid="F2">7</xref>) which aid to accommodate the apex of basal abdominal tubercle. Moreover, the posterior apex of metasternal carina is not grooved or hollowed out, rather cruciform (Fig. <xref ref-type="fig" rid="F12">56</xref>) in the case of <italic><tp:taxon-name><tp:taxon-name-part taxon-name-part-type="genus" reg="Dunnius">Dunnius</tp:taxon-name-part></tp:taxon-name></italic>, which was mentioned in the original description by <xref ref-type="bibr" rid="B11">Distant (1902)</xref>. In this context, the species currently placed in <italic><tp:taxon-name><tp:taxon-name-part taxon-name-part-type="genus" reg="Acesines">Acesines</tp:taxon-name-part></tp:taxon-name></italic> need re-examination. <italic><tp:taxon-name><tp:taxon-name-part taxon-name-part-type="genus" reg="Acesines">Acesines</tp:taxon-name-part></tp:taxon-name></italic> currently accommodates five species, three of which are known only from China, one is only known from India, and the last is known from both India and Thailand (<xref ref-type="bibr" rid="B28">Rider et al. 2018</xref>). Based on the above-mentioned diagnostic with the similarity of male genitalia characters (shape of paramere and shape of caudal lobes of genital capsule), the species namely <italic><tp:taxon-name><tp:taxon-name-part taxon-name-part-type="genus" reg="Acesines">A.</tp:taxon-name-part><tp:taxon-name-part taxon-name-part-type="species" reg="laticeps">laticeps</tp:taxon-name-part></tp:taxon-name></italic>, <italic><tp:taxon-name><tp:taxon-name-part taxon-name-part-type="genus" reg="Acesines">A.</tp:taxon-name-part><tp:taxon-name-part taxon-name-part-type="species" reg="tridentatus">tridentatus</tp:taxon-name-part></tp:taxon-name></italic>, and <italic><tp:taxon-name><tp:taxon-name-part taxon-name-part-type="genus" reg="Acesines">A.</tp:taxon-name-part><tp:taxon-name-part taxon-name-part-type="species" reg="trifasciatus">trifasciatus</tp:taxon-name-part></tp:taxon-name></italic> are removed from this genus (see differential diagnosis and remarks under <italic><tp:taxon-name><tp:taxon-name-part taxon-name-part-type="genus" reg="Dunnius">Dunnius</tp:taxon-name-part></tp:taxon-name></italic>). This action results in the exclusion of <italic><tp:taxon-name><tp:taxon-name-part taxon-name-part-type="genus" reg="Acesines">Acesines</tp:taxon-name-part></tp:taxon-name></italic> from the Chinese fauna. In addition, <italic><tp:taxon-name><tp:taxon-name-part taxon-name-part-type="genus" reg="Dunnius">D.</tp:taxon-name-part><tp:taxon-name-part taxon-name-part-type="species" reg="sordida">sordida</tp:taxon-name-part></tp:taxon-name></italic> needs to be transferred from <italic><tp:taxon-name><tp:taxon-name-part taxon-name-part-type="genus" reg="Dunnius">Dunnius</tp:taxon-name-part></tp:taxon-name></italic> to <italic><tp:taxon-name><tp:taxon-name-part taxon-name-part-type="genus" reg="Acesines">Acesines</tp:taxon-name-part></tp:taxon-name></italic>, based on the notched posterior apex of metasternal carina, which is evident in the type images (Fig. <xref ref-type="fig" rid="F7">35</xref>; images were provided by courtesy of M Webb, <abbrev xmlns:xlink="http://www.w3.org/1999/xlink" content-type="institution" xlink:title="Mick Webb, Natural History Museum" id="ABBRID0EN6AE" xlink:type="simple">NHM</abbrev>, UK). Therefore, this genus extends its distribution to Sri Lanka and presently contains three species: <italic><tp:taxon-name><tp:taxon-name-part taxon-name-part-type="genus" reg="Acesines">A.</tp:taxon-name-part><tp:taxon-name-part taxon-name-part-type="species" reg="bambusana">bambusana</tp:taxon-name-part></tp:taxon-name></italic>, <italic><tp:taxon-name><tp:taxon-name-part taxon-name-part-type="genus" reg="Acesines">A.</tp:taxon-name-part><tp:taxon-name-part taxon-name-part-type="species" reg="breviceps">breviceps</tp:taxon-name-part></tp:taxon-name></italic>, and <italic><tp:taxon-name><tp:taxon-name-part taxon-name-part-type="genus" reg="Acesines">A.</tp:taxon-name-part><tp:taxon-name-part taxon-name-part-type="species" reg="sordida">sordida</tp:taxon-name-part></tp:taxon-name></italic>.</p></tp:treatment-sec><tp:treatment-sec sec-type="etymology" id="SECID0EUAAG"><title>Etymology.</title><p>Neither the etymology nor the gender of the name <italic><tp:taxon-name><tp:taxon-name-part taxon-name-part-type="genus" reg="Acesines">Acesines</tp:taxon-name-part></tp:taxon-name></italic> were explicitly given in the original description. The name <italic><tp:taxon-name><tp:taxon-name-part taxon-name-part-type="genus" reg="Acesines">Acesines</tp:taxon-name-part></tp:taxon-name></italic> is probably borrowed from ancient Greek (meaning a tributary river of Indus), which is masculine according to the Article 30.1.4.2 of <xref ref-type="bibr" rid="B17">ICZN (1999)</xref>.</p></tp:treatment-sec><tp:treatment-sec><!--Section generated to contain objects referenced in tp:taxon-treatment.--><fig id="F1" position="float" orientation="portrait"><object-id xmlns:xlink="http://www.w3.org/1999/xlink" content-type="doi" xlink:type="simple">10.3897/zookeys.1148.95629.figures1-6</object-id><object-id xmlns:xlink="http://www.w3.org/1999/xlink" content-type="arpha" xlink:type="simple">8B1EA9F9-1550-54CC-B831-D42ABA2FAE1A</object-id><label>Figures 1–6.</label><caption><p><italic><tp:taxon-name><tp:taxon-name-part taxon-name-part-type="genus" reg="Acesines">Acesines</tp:taxon-name-part><tp:taxon-name-part taxon-name-part-type="species" reg="bambusana">bambusana</tp:taxon-name-part></tp:taxon-name></italic> Distant <bold>1</bold> habitus (dorsal) <bold>2</bold> habitus (ventral) <bold>3</bold> external scent efferent system (arrow showing the peritreme) <bold>4</bold> head (dorsal) <bold>5</bold> pronotum <bold>6</bold> eggs in clusters. Scale bars: 1 mm (<bold>1–3</bold>); 0.5 mm (<bold>4–6</bold>).</p></caption><graphic xmlns:xlink="http://www.w3.org/1999/xlink" xlink:href="zookeys-1148-079_article-95629__-g001.jpg" position="float" orientation="portrait" xlink:type="simple" id="oo_810989.jpg"><uri content-type="original_file" xlink:type="simple">https://binary.pensoft.net/fig/810989</uri></graphic></fig><fig id="F2" position="float" orientation="portrait"><object-id xmlns:xlink="http://www.w3.org/1999/xlink" content-type="doi" xlink:type="simple">10.3897/zookeys.1148.95629.figures7-12</object-id><object-id xmlns:xlink="http://www.w3.org/1999/xlink" content-type="arpha" xlink:type="simple">67587621-A26D-5B62-801F-D7F1D7C745DE</object-id><label>Figures 7–12.</label><caption><p><italic><tp:taxon-name><tp:taxon-name-part taxon-name-part-type="genus" reg="Acesines">Acesines</tp:taxon-name-part><tp:taxon-name-part taxon-name-part-type="species" reg="bambusana">bambusana</tp:taxon-name-part></tp:taxon-name></italic> Distant <bold>7</bold> metasternal carina (arrow showing the hollowed out or grooved metasternal carina) <bold>8</bold> posterior apex of male abdomen <bold>9</bold> posterior apex of female abdomen <bold>10</bold> genital capsule (dorsal) <bold>11</bold> genital capsule (ventral) <bold>12</bold> genital capsule (caudal). Scale bars: 0.5 mm (<bold>7–9</bold>); 0.1 mm (<bold>10–12</bold>). Abbreviations: ap–angular process; st–short sclerotised tooth.</p></caption><graphic xmlns:xlink="http://www.w3.org/1999/xlink" xlink:href="zookeys-1148-079_article-95629__-g002.jpg" position="float" orientation="portrait" xlink:type="simple" id="oo_810990.jpg"><uri content-type="original_file" xlink:type="simple">https://binary.pensoft.net/fig/810990</uri></graphic></fig><fig id="F4" position="float" orientation="portrait"><object-id xmlns:xlink="http://www.w3.org/1999/xlink" content-type="doi" xlink:type="simple">10.3897/zookeys.1148.95629.figures20-25</object-id><object-id xmlns:xlink="http://www.w3.org/1999/xlink" content-type="arpha" xlink:type="simple">FE705EA7-4A3D-5F04-841F-CF165DDA16E6</object-id><label>Figures 20–25.</label><caption><p><italic><tp:taxon-name><tp:taxon-name-part taxon-name-part-type="genus" reg="Acesines">Acesines</tp:taxon-name-part><tp:taxon-name-part taxon-name-part-type="species" reg="bambusana">bambusana</tp:taxon-name-part></tp:taxon-name></italic> Distant <bold>20</bold> phallus (lateral) <bold>21</bold> terminalia (dorsal) <bold>22</bold> terminalia (ventral) <bold>23</bold> spermatheca <bold>24</bold> syntype label Mick Webb, <abbrev xmlns:xlink="http://www.w3.org/1999/xlink" content-type="institution" xlink:title="Mick Webb, Natural History Museum" id="ABBRID0E3OAG" xlink:type="simple">NHM</abbrev>, London, UK <bold>25</bold> syntype (dorsal habitus), courtesy P. Kment. Abbreviations: ar–apical receptacle; pa–processes of aedeagus; vf VIII–valvifers VIII; vf IX–valvifers IX; lt VIII–laterotergite VIII; lt IX–laterotergite IX. Scale bars: 0.1 mm (<bold>20–23</bold>).</p></caption><graphic xmlns:xlink="http://www.w3.org/1999/xlink" xlink:href="zookeys-1148-079_article-95629__-g004.jpg" position="float" orientation="portrait" xlink:type="simple" id="oo_810992.jpg"><uri content-type="original_file" xlink:type="simple">https://binary.pensoft.net/fig/810992</uri></graphic></fig><fig id="F3" position="float" orientation="portrait"><object-id xmlns:xlink="http://www.w3.org/1999/xlink" content-type="doi" xlink:type="simple">10.3897/zookeys.1148.95629.figures13-19</object-id><object-id xmlns:xlink="http://www.w3.org/1999/xlink" content-type="arpha" xlink:type="simple">8FBC3290-B1F5-57A8-A8CC-009762C76948</object-id><label>Figures 13–19.</label><caption><p><italic><tp:taxon-name><tp:taxon-name-part taxon-name-part-type="genus" reg="Acesines">Acesines</tp:taxon-name-part><tp:taxon-name-part taxon-name-part-type="species" reg="bambusana">bambusana</tp:taxon-name-part></tp:taxon-name></italic> Distant <bold>13, 14</bold> parameres (different planes) <bold>15, 16</bold> superior processes of dorsal rim (different planes)<bold>17</bold> articulatory apparatus <bold>18</bold> phallus (ventral) <bold>19</bold> phallus (dorsal). Scale bars: 0.1 mm. Abbreviations: ad– apodeme; dcp– dorsal conjunctival processes.</p></caption><graphic xmlns:xlink="http://www.w3.org/1999/xlink" xlink:href="zookeys-1148-079_article-95629__-g003.jpg" position="float" orientation="portrait" xlink:type="simple" id="oo_810991.jpg"><uri content-type="original_file" xlink:type="simple">https://binary.pensoft.net/fig/810991</uri></graphic></fig><fig id="F12" position="float" orientation="portrait"><object-id xmlns:xlink="http://www.w3.org/1999/xlink" content-type="doi" xlink:type="simple">10.3897/zookeys.1148.95629.figures56-62</object-id><object-id xmlns:xlink="http://www.w3.org/1999/xlink" content-type="arpha" xlink:type="simple">926B6D9C-BFDD-52D3-B24D-C3C3FD7FFFE2</object-id><label>Figures 56–62.</label><caption><p><italic><tp:taxon-name><tp:taxon-name-part taxon-name-part-type="genus" reg="Dunnius">Dunnius</tp:taxon-name-part><tp:taxon-name-part taxon-name-part-type="species" reg="fulvescens">fulvescens</tp:taxon-name-part></tp:taxon-name></italic> (Dallas) <bold>56</bold> metasternal carina with cruciform posterior apex (arrow showing the cruciform posterior apex) and basal abdominal tubercle <bold>57</bold> external scent efferent system (arrow showing the peritreme) <bold>58</bold> close up of posterior end of ventral side of female abdomen (terminalia) <bold>59</bold> terminalia (dorsal) <bold>60</bold> terminalia (ventral) <bold>61</bold> spermatheca <bold>62</bold> spermathecal pump. Scale bar: 0.25 mm. Abbreviation: rs–ring sclerites.</p></caption><graphic xmlns:xlink="http://www.w3.org/1999/xlink" xlink:href="zookeys-1148-079_article-95629__-g012.jpg" position="float" orientation="portrait" xlink:type="simple" id="oo_811000.jpg"><uri content-type="original_file" xlink:type="simple">https://binary.pensoft.net/fig/811000</uri></graphic></fig><fig id="F7" position="float" orientation="portrait"><object-id xmlns:xlink="http://www.w3.org/1999/xlink" content-type="doi" xlink:type="simple">10.3897/zookeys.1148.95629.figures33-35</object-id><object-id xmlns:xlink="http://www.w3.org/1999/xlink" content-type="arpha" xlink:type="simple">BFCFE536-63B7-53A7-82F2-1EB9531C059A</object-id><label>Figures 33–35.</label><caption><p><italic><tp:taxon-name><tp:taxon-name-part taxon-name-part-type="genus" reg="Acesines">Acesines</tp:taxon-name-part><tp:taxon-name-part taxon-name-part-type="species" reg="sordida">sordida</tp:taxon-name-part></tp:taxon-name></italic> (Kirby, 1891), comb. nov. <bold>33</bold> label data of female syntype 2 <bold>34</bold> female syntype 2 (dorsal habitus) <bold>35</bold> female syntype 2 (ventral habitus). Photographed by Mick Webb, <abbrev xmlns:xlink="http://www.w3.org/1999/xlink" content-type="institution" xlink:title="Mick Webb, Natural History Museum" id="ABBRID0ETIBG" xlink:type="simple">NHM</abbrev>, UK.</p></caption><graphic xmlns:xlink="http://www.w3.org/1999/xlink" xlink:href="zookeys-1148-079_article-95629__-g007.jpg" position="float" orientation="portrait" xlink:type="simple" id="oo_810995.jpg"><uri content-type="original_file" xlink:type="simple">https://binary.pensoft.net/fig/810995</uri></graphic></fig></tp:treatment-sec><ref-list><ref id="B1"><mixed-citation xmlns:xlink="http://www.w3.org/1999/xlink" xlink:type="simple"><person-group><name name-style="western"><surname>Atkinson</surname><given-names>ET</given-names></name></person-group> (<year>1888</year>) <article-title>Notes on Indian <tp:taxon-name><tp:taxon-name-part taxon-name-part-type="order">Rhynchota</tp:taxon-name-part></tp:taxon-name>: <tp:taxon-name><tp:taxon-name-part taxon-name-part-type="suborder">Heteroptera</tp:taxon-name-part></tp:taxon-name>. No. 2 &amp; 3.</article-title><source>Journal of the Asiatic Society of Bengal</source><volume>57</volume>(<issue>2</issue>): <fpage>118</fpage>–<lpage>184</lpage>.</mixed-citation></ref><ref id="B22"><mixed-citation xmlns:xlink="http://www.w3.org/1999/xlink" xlink:type="simple"><person-group><name name-style="western"><surname>Lethierry</surname><given-names>L</given-names></name><name name-style="western"><surname>Severin</surname><given-names>G</given-names></name></person-group> (<year>1893</year>) Catalogue général des Hémiptères (Vol. 1). <tp:taxon-name><tp:taxon-name-part taxon-name-part-type="family">Pentatomidae</tp:taxon-name-part></tp:taxon-name>. Bruxelles, [x +] 286 pp. <ext-link xlink:href="10.5962/bhl.title.15830" ext-link-type="doi" xlink:type="simple">https://doi.org/10.5962/bhl.title.15830</ext-link></mixed-citation></ref><ref id="B11"><mixed-citation xmlns:xlink="http://www.w3.org/1999/xlink" xlink:type="simple"><person-group><name name-style="western"><surname>Distant</surname><given-names>WL</given-names></name></person-group> (<year>1902</year>) <tp:taxon-name><tp:taxon-name-part taxon-name-part-type="order">Rhynchota</tp:taxon-name-part></tp:taxon-name> (Vol. I). <tp:taxon-name><tp:taxon-name-part taxon-name-part-type="suborder">Heteroptera</tp:taxon-name-part></tp:taxon-name>. In: Blanford WT (Ed.) The Fauna of British India, including Ceylon and Burma. Taylor and Francis, London, [XXXVII +] 438 pp.</mixed-citation></ref><ref id="B20"><mixed-citation xmlns:xlink="http://www.w3.org/1999/xlink" xlink:type="simple"><person-group><name name-style="western"><surname>Kirkaldy</surname><given-names>GW</given-names></name></person-group> (<year>1909</year>) Catalogue of the <tp:taxon-name><tp:taxon-name-part taxon-name-part-type="order">Hemiptera</tp:taxon-name-part></tp:taxon-name> (<tp:taxon-name><tp:taxon-name-part taxon-name-part-type="suborder">Heteroptera</tp:taxon-name-part></tp:taxon-name>) with biological and anatomical references, lists of foodplants and parasites, etc. Prefaced by a discussion on Nomenclature and an analytical table of families (Vol. I). <tp:taxon-name><tp:taxon-name-part taxon-name-part-type="family">Cimicidae</tp:taxon-name-part></tp:taxon-name>. Felix L. Dames, Berlin, [xl +] 392 pp. <ext-link xlink:href="10.5962/bhl.title.15205" ext-link-type="doi" xlink:type="simple">https://doi.org/10.5962/bhl.title.15205</ext-link></mixed-citation></ref><ref id="B25"><mixed-citation xmlns:xlink="http://www.w3.org/1999/xlink" xlink:type="simple"><person-group><name name-style="western"><surname>Rider</surname><given-names>DA</given-names></name></person-group> (<year>2006</year>) Family <tp:taxon-name><tp:taxon-name-part taxon-name-part-type="family">Pentatomidae</tp:taxon-name-part></tp:taxon-name> Leach, 1815. [233–402.] In: Aukema B, Rieger Ch (Eds) Catalogue of the <tp:taxon-name><tp:taxon-name-part taxon-name-part-type="suborder">Heteroptera</tp:taxon-name-part></tp:taxon-name> of the Palaearctic Region (Vol. 5). The Netherlands Entomological Society, Amsterdam, [xiii +] 550 pp.</mixed-citation></ref><ref id="B14"><mixed-citation xmlns:xlink="http://www.w3.org/1999/xlink" xlink:type="simple"><person-group><name name-style="western"><surname>Fan</surname><given-names>Z-H</given-names></name></person-group> (<year>2011</year>) <source>Study on the taxonomy of <tp:taxon-name><tp:taxon-name-part taxon-name-part-type="subfamily">Pentatominae</tp:taxon-name-part></tp:taxon-name> from China (<tp:taxon-name><tp:taxon-name-part taxon-name-part-type="order">Hemiptera</tp:taxon-name-part></tp:taxon-name>: <tp:taxon-name><tp:taxon-name-part taxon-name-part-type="suborder">Heteroptera</tp:taxon-name-part></tp:taxon-name>: <tp:taxon-name><tp:taxon-name-part taxon-name-part-type="family">Pentatomidae</tp:taxon-name-part></tp:taxon-name>). Ph. D.</source><publisher-name>Dissertation</publisher-name>, <publisher-loc>unpublished</publisher-loc>, <size units="page">614 pp</size>.</mixed-citation></ref><ref id="B33"><mixed-citation xmlns:xlink="http://www.w3.org/1999/xlink" xlink:type="simple"><person-group><name name-style="western"><surname>Salini</surname><given-names>S</given-names></name><name name-style="western"><surname>Viraktamath</surname><given-names>CA</given-names></name></person-group> (<year>2015</year>) <article-title>Genera of <tp:taxon-name><tp:taxon-name-part taxon-name-part-type="family">Pentatomidae</tp:taxon-name-part></tp:taxon-name> (<tp:taxon-name><tp:taxon-name-part taxon-name-part-type="order">Hemiptera</tp:taxon-name-part></tp:taxon-name>: <tp:taxon-name><tp:taxon-name-part taxon-name-part-type="superfamily">Pentatomoidea</tp:taxon-name-part></tp:taxon-name>) from south India– an illustrated key to genera and checklist of species.</article-title><source>Zootaxa</source><volume>3924</volume>(<issue>1</issue>): <fpage>1</fpage>–<lpage>76</lpage>. <ext-link xlink:href="10.11646/zootaxa.3924.1.1" ext-link-type="doi" xlink:type="simple">https://doi.org/10.11646/zootaxa.3924.1.1</ext-link></mixed-citation></ref><ref id="B28"><mixed-citation xmlns:xlink="http://www.w3.org/1999/xlink" xlink:type="simple"><person-group><name name-style="western"><surname>Rider</surname><given-names>DA</given-names></name><name name-style="western"><surname>Schwertner</surname><given-names>CF</given-names></name><name name-style="western"><surname>Vilímová</surname><given-names>J</given-names></name><name name-style="western"><surname>Rédei</surname><given-names>D</given-names></name><name name-style="western"><surname>Kment</surname><given-names>P</given-names></name><name name-style="western"><surname>Thomas</surname><given-names>DB</given-names></name></person-group> (<year>2018</year>) <article-title>Higher systematics of <tp:taxon-name><tp:taxon-name-part taxon-name-part-type="superfamily">Pentatomoidea</tp:taxon-name-part></tp:taxon-name>.</article-title> In: <person-group><name name-style="western"><surname>McPherson</surname><given-names>JE</given-names></name></person-group> (<role>Ed.</role>) <issue-title>Invasive stink bugs and related species (Pentatomoidea): Biology, higher systematics, semiochemistry, and management.</issue-title><source>CRC Press, Taylor &amp; Francis Group, Boca Raton, London and New York</source>, <fpage>25</fpage>–<lpage>201</lpage>. <ext-link xlink:href="10.1201/9781315371221-2" ext-link-type="doi" xlink:type="simple">https://doi.org/10.1201/9781315371221-2</ext-link></mixed-citation></ref><ref id="B17"><mixed-citation xmlns:xlink="http://www.w3.org/1999/xlink" xlink:type="simple">ICZN (<year>1999</year>) <source>International Code of Zoological Nomenclature (4<sup>th</sup> edn.).</source><publisher-name>The International Trust for Zoological Nomenclature</publisher-name>, <publisher-loc>London</publisher-loc>, <size units="page">306 pp</size>.</mixed-citation></ref></ref-list></tp:taxon-treatment>
