# Supplementary material for: ﻿Revision of Acesines Stål and Dunnius Distant, resurrection of Mycterizon Breddin (Hemiptera, Heteroptera, Pentatomidae, Pentatominae), and description of a new species from India
Source: Zookeys. 2023 Feb 16;1148:79–117. doi: 10.3897/zookeys.1148.95629 (PMC10208443; doi:10.3897/zookeys.1148.95629)
Supplement: XML Treatment for Acesines bambusana [file zookeys.1148.95629-treatment2.xml]

<!DOCTYPE tp:taxon-treatment
  PUBLIC "-//TaxonX//DTD Taxonomic Treatment Publishing DTD v0 20100105//EN" "tax-treatment-NSO.dtd">
<tp:taxon-treatment xmlns:tp="http://www.plazi.org/taxpub"><tp:treatment-meta><kwd-group><label>Taxon classification</label><kwd>
              <named-content content-type="kingdom">Animalia</named-content>
            </kwd><kwd>
              <named-content content-type="order">Hemiptera</named-content>
            </kwd><kwd>
              <named-content content-type="family">Pentatomidae</named-content>
            </kwd></kwd-group><mixed-citation publication-type="journal"><person-group><name><surname>Salini</surname><given-names>Santhamma</given-names></name><name><surname>Gracy</surname><given-names>R. G.</given-names></name><name><surname>Akoijam</surname><given-names>Romila</given-names></name><name><surname>Rabbani</surname><given-names>Mehaboob K.</given-names></name><name><surname>David</surname><given-names>K. Jacob</given-names></name><name><surname>Roca-Cusachs</surname><given-names>Marcos</given-names></name></person-group><article-title>﻿Revision of <italic><tp:taxon-name><tp:taxon-name-part taxon-name-part-type="genus" reg="Acesines">Acesines</tp:taxon-name-part></tp:taxon-name></italic> Stål and <italic><tp:taxon-name><tp:taxon-name-part taxon-name-part-type="genus" reg="Dunnius">Dunnius</tp:taxon-name-part></tp:taxon-name></italic> Distant, resurrection of <italic><tp:taxon-name><tp:taxon-name-part taxon-name-part-type="genus" reg="Mycterizon">Mycterizon</tp:taxon-name-part></tp:taxon-name></italic> Breddin (<tp:taxon-name><tp:taxon-name-part taxon-name-part-type="order">Hemiptera</tp:taxon-name-part></tp:taxon-name>, <tp:taxon-name><tp:taxon-name-part taxon-name-part-type="suborder">Heteroptera</tp:taxon-name-part></tp:taxon-name>, <tp:taxon-name><tp:taxon-name-part taxon-name-part-type="family">Pentatomidae</tp:taxon-name-part></tp:taxon-name>, <tp:taxon-name><tp:taxon-name-part taxon-name-part-type="subfamily">Pentatominae</tp:taxon-name-part></tp:taxon-name>), and description of a new species from India</article-title><source>Zookeys</source><day>16</day><month>02</month><year>2023</year><volume>1148</volume><fpage>79</fpage><lpage>117</lpage><pub-id pub-id-type="doi">10.3897/zookeys.1148.95629</pub-id></mixed-citation></tp:treatment-meta><tp:nomenclature><label>﻿</label><tp:taxon-name>
            <object-id xmlns:xlink="http://www.w3.org/1999/xlink" content-type="arpha" xlink:type="simple">4682B253-F4FB-58D5-939D-046512CC364E</object-id>
            <tp:taxon-name-part taxon-name-part-type="genus" reg="Acesines">Acesines</tp:taxon-name-part>
            <tp:taxon-name-part taxon-name-part-type="species" reg="bambusana">bambusana</tp:taxon-name-part>
          </tp:taxon-name><tp:taxon-authority>Distant, 1918</tp:taxon-authority><xref ref-type="fig" rid="F1">Figs 1–6</xref><xref ref-type="fig" rid="F2">, 7–12</xref><xref ref-type="fig" rid="F3">, 13–19</xref><xref ref-type="fig" rid="F4">, 20–25</xref><tp:nomenclature-citation-list><tp:nomenclature-citation><tp:taxon-name>
                <tp:taxon-name-part taxon-name-part-type="genus" reg="Acesines">Acesines</tp:taxon-name-part>
                <tp:taxon-name-part taxon-name-part-type="species" reg="bambusana">bambusana</tp:taxon-name-part>
              </tp:taxon-name><comment>Distant, 1918: 144 (original description). Holotype, India, Karnataka (<abbrev xmlns:xlink="http://www.w3.org/1999/xlink" content-type="institution" xlink:title="Mick Webb, Natural History Museum" id="ABBRID0EPDAG" xlink:type="simple">NHM</abbrev>).</comment></tp:nomenclature-citation><tp:nomenclature-citation><tp:taxon-name>
                <tp:taxon-name-part taxon-name-part-type="genus" reg="Acesines">Acesines</tp:taxon-name-part>
                <tp:taxon-name-part taxon-name-part-type="species" reg="bambusana">bambusana</tp:taxon-name-part>
              </tp:taxon-name><comment>: <xref ref-type="bibr" rid="B37">Usman and Puttarudriah (1955)</xref> (list); <xref ref-type="bibr" rid="B33">Salini and Viraktamath (2015)</xref>: 16 (checklist), 42 fig. 29 (illustration of dorsal habitus), 52, fig. 92 (illustration of head), 57, fig. 124 (illustration of head and pronotum), 65, fig. 167 (illustration of external scent efferent system), 72, fig. 210 (illustration of ventral habitus); <xref ref-type="bibr" rid="B31">Salini (2019)</xref>: 137 (host).</comment></tp:nomenclature-citation></tp:nomenclature-citation-list></tp:nomenclature><tp:treatment-sec sec-type="type locality" id="SECID0ENEAG"><title>Type locality.</title><p><italic><tp:taxon-name><tp:taxon-name-part taxon-name-part-type="genus" reg="Acesines">Acesines</tp:taxon-name-part><tp:taxon-name-part taxon-name-part-type="species" reg="bambusana">bambusana</tp:taxon-name-part></tp:taxon-name></italic>. India, Karnataka, south India, Chikkaballapura (= Chikkaballapur), T. V. Campbell Coll., <named-content xmlns:xlink="http://www.w3.org/1999/xlink" content-type="dwc:verbatimCoordinates" xlink:type="simple"><named-content content-type="geo-json" specific-use="{&#34;type&#34;:&#34;Point&#34;,&#34;coordinates&#34;:[77.731500,13.435500]}" id="NCID0EBFAG" xlink:type="simple">13.4355°N, 77.7315°E</named-content></named-content> (Fig. <xref ref-type="fig" rid="F4">24</xref>).</p></tp:treatment-sec><tp:treatment-sec sec-type="type material" id="SECID0EKFAG"><title>Type material.</title><p><italic><tp:taxon-name><tp:taxon-name-part taxon-name-part-type="genus" reg="Acesines">Acesines</tp:taxon-name-part><tp:taxon-name-part taxon-name-part-type="species" reg="bambusana">bambusana</tp:taxon-name-part></tp:taxon-name></italic>. Not examined, only image of type was seen. The original description seems to be based on more than one specimen as the length of the examined specimens is given as a range. The type is deposited in <abbrev xmlns:xlink="http://www.w3.org/1999/xlink" content-type="institution" xlink:title="Mick Webb, Natural History Museum" id="ABBRID0E2FAG" xlink:type="simple">NHM</abbrev>, London, UK. The image of the syntype (Fig. <xref ref-type="fig" rid="F4">25</xref>) is provided courtesy of P Kment.</p><p>Many of the Indian types described by <xref ref-type="bibr" rid="B12">Distant (1918)</xref> came from the collection of T.V. Campbell and were acquired by the Natural History Museum, London (ex-BMNH) as part of Distant’s collection (<xref ref-type="bibr" rid="B34">Shobharani et al. 2018</xref>). In the case of <italic><tp:taxon-name><tp:taxon-name-part taxon-name-part-type="genus" reg="Acesines">A.</tp:taxon-name-part><tp:taxon-name-part taxon-name-part-type="species" reg="bambusana">bambusana</tp:taxon-name-part></tp:taxon-name></italic> this also occurs, there are 19 specimens in the <abbrev xmlns:xlink="http://www.w3.org/1999/xlink" content-type="institution" xlink:title="Mick Webb, Natural History Museum" id="ABBRID0EZGAG" xlink:type="simple">NHM</abbrev>, which were obtained by the museum after its original description by <xref ref-type="bibr" rid="B12">Distant (1918)</xref>. However, one syntype has a holotype label, which has an unknown acquisition date as it lacks a registration label. Hence this syntype specimen might have come to the <abbrev xmlns:xlink="http://www.w3.org/1999/xlink" content-type="institution" xlink:title="Mick Webb, Natural History Museum" id="ABBRID0ECHAG" xlink:type="simple">NHM</abbrev> at a separate time but before its description and therefore it could be considered as a syntype. Moreover, this specimen is a pinned one, unlike the remaining specimens that are card mounted. The registration numbers on T. V. Campbell’s collection indicate when the material was donated to the museum and any material obtained after the original description may or may not be type material. Therefore, the 18 specimens, excluding the syntype having the holotype label, are considered to be specimens with uncertain type status, which are provided with handwritten information such as C. B. 7.15; C. B. 8.15 and C. B. 9.15; these are abbreviations for Chikkaballapura and probably the date of collection (M Webb, pers. comm.).</p><fig id="F1" position="float" orientation="portrait"><object-id xmlns:xlink="http://www.w3.org/1999/xlink" content-type="doi" xlink:type="simple">10.3897/zookeys.1148.95629.figures1-6</object-id><object-id xmlns:xlink="http://www.w3.org/1999/xlink" content-type="arpha" xlink:type="simple">8B1EA9F9-1550-54CC-B831-D42ABA2FAE1A</object-id><label>Figures 1–6.</label><caption><p><italic><tp:taxon-name><tp:taxon-name-part taxon-name-part-type="genus" reg="Acesines">Acesines</tp:taxon-name-part><tp:taxon-name-part taxon-name-part-type="species" reg="bambusana">bambusana</tp:taxon-name-part></tp:taxon-name></italic> Distant <bold>1</bold> habitus (dorsal) <bold>2</bold> habitus (ventral) <bold>3</bold> external scent efferent system (arrow showing the peritreme) <bold>4</bold> head (dorsal) <bold>5</bold> pronotum <bold>6</bold> eggs in clusters. Scale bars: 1 mm (<bold>1–3</bold>); 0.5 mm (<bold>4–6</bold>).</p></caption><graphic xmlns:xlink="http://www.w3.org/1999/xlink" xlink:href="zookeys-1148-079_article-95629__-g001.jpg" position="float" orientation="portrait" xlink:type="simple" id="oo_810989.jpg"><uri content-type="original_file" xlink:type="simple">https://binary.pensoft.net/fig/810989</uri></graphic></fig></tp:treatment-sec><tp:treatment-sec sec-type="material" id="SECID0EPIAG"><title>Material examined.</title><p><bold>India: Karnataka</bold>: 1♀, Shimoga, 06.x.2008, Umeshkumar; 1♂, NBAII (<abbrev xmlns:xlink="http://www.w3.org/1999/xlink" xlink:title="National Insect Museum" id="ABBRID0EXIAG" xlink:type="simple">NIM</abbrev>); 1♀, Shimoga, 05.x.2008, Ex. light trap (sodium vapour lamp), Yeshwanth, H. M., NBAII (<abbrev xmlns:xlink="http://www.w3.org/1999/xlink" xlink:title="National Insect Museum" id="ABBRID0E2IAG" xlink:type="simple">NIM</abbrev>); 1♀, 1♂, Shimoga, 06.x.2008, Ex. light trap (sodium vapour lamp), Umeshkumar, NBAII (<abbrev xmlns:xlink="http://www.w3.org/1999/xlink" xlink:title="National Insect Museum" id="ABBRID0E6IAG" xlink:type="simple">NIM</abbrev>); 1♀, Kandali, Hassan [<named-content xmlns:xlink="http://www.w3.org/1999/xlink" content-type="dwc:verbatimCoordinates" xlink:type="simple"><named-content content-type="geo-json" specific-use="{&#34;type&#34;:&#34;Point&#34;,&#34;coordinates&#34;:[76.041883,12.980167]}" id="NCID0EGJAG" xlink:type="simple">12°58.810'N, 76°02.513'E</named-content></named-content>], 11.xi.2008, Yeshwanth, NBAII (<abbrev xmlns:xlink="http://www.w3.org/1999/xlink" xlink:title="National Insect Museum" id="ABBRID0ELJAG" xlink:type="simple">NIM</abbrev>); 1♀, Forestry College Sirsi, 08.xii.2007, Ex. light trap (sodium vapour lamp), Umeshkumar, I. S., NBAII (<abbrev xmlns:xlink="http://www.w3.org/1999/xlink" xlink:title="National Insect Museum" id="ABBRID0EPJAG" xlink:type="simple">NIM</abbrev>); 1♀, Hesaraghatta, 1.xii.2008, Umeshkumar (<abbrev xmlns:xlink="http://www.w3.org/1999/xlink" xlink:title="National Insect Museum" id="ABBRID0ETJAG" xlink:type="simple">NIM</abbrev>); 1♂, 1♀, B.R. Hills, Chamarajanagar, 22.viii.2007, Ex. light trap (sodium vapour lamp), Yadava Babu R.K., NBAII (<abbrev xmlns:xlink="http://www.w3.org/1999/xlink" xlink:title="National Insect Museum" id="ABBRID0EXJAG" xlink:type="simple">NIM</abbrev>); 1♂, Bengaluru, Attur, 19.ii.2018, Prabhu, G. (<abbrev xmlns:xlink="http://www.w3.org/1999/xlink" xlink:title="National Insect Museum" id="ABBRID0E2JAG" xlink:type="simple">NIM</abbrev>); 1♀, B.R. Hills, Chamarajanagar, 22.viii.2007 Ex. light trap (sodium vapour lamp), Naveen Kumar, N., NBAII (<abbrev xmlns:xlink="http://www.w3.org/1999/xlink" xlink:title="National Insect Museum" id="ABBRID0E6JAG" xlink:type="simple">NIM</abbrev>); 1♂, Shimoga, 06.x.2008, Ex. light trap (sodium vapour lamp), Yeshwanth, H.M., NBAII (<abbrev xmlns:xlink="http://www.w3.org/1999/xlink" xlink:title="National Insect Museum" id="ABBRID0EDKAG" xlink:type="simple">NIM</abbrev>); 1♀, Bangalore, Hebbal, 04.ix.2013, Salini, S. (<abbrev xmlns:xlink="http://www.w3.org/1999/xlink" xlink:title="National Insect Museum" id="ABBRID0EHKAG" xlink:type="simple">NIM</abbrev>); <bold>Tamil Nadu</bold>: 1♀, Annamalai Univ. Campus, <named-content xmlns:xlink="http://www.w3.org/1999/xlink" content-type="dwc:verbatimCoordinates" xlink:type="simple"><named-content content-type="geo-json" specific-use="{&#34;type&#34;:&#34;Point&#34;,&#34;coordinates&#34;:[79.716667,11.383333]}" id="NCID0EQKAG" xlink:type="simple">11°23'N, 79°43'E</named-content></named-content>, 4.ii.2010, Umeshkumar, NBAII (<abbrev xmlns:xlink="http://www.w3.org/1999/xlink" xlink:title="National Insect Museum" id="ABBRID0EVKAG" xlink:type="simple">NIM</abbrev>).</p></tp:treatment-sec><tp:treatment-sec sec-type="redescription" id="SECID0EZKAG"><title>Redescription.</title><p><bold><italic>Colouration</italic></bold> (Figs <xref ref-type="fig" rid="F1">1</xref>, <xref ref-type="fig" rid="F1">2</xref>). Head above, pronotum, scutellum (paler basally), and hemelytra pale brown with mosaic of ochraceous irregular patches; apex of scutellum with outer margin, black; circumference of body (head, pronotum, anterolateral margin of hemelytra and abdomen) and minute spinous projection at posterolateral end of abdominal sternites, black; antennae pale; membrane pale brown, translucent; head and thorax (ventral side), ventral side of abdomen medially, pale yellowish and outer narrow marginal area pale brown; legs (apical 1/2 of claws black) and labium (apical 1/2 of segment IV of labium concolourous to abdomen.</p><fig id="F2" position="float" orientation="portrait"><object-id xmlns:xlink="http://www.w3.org/1999/xlink" content-type="doi" xlink:type="simple">10.3897/zookeys.1148.95629.figures7-12</object-id><object-id xmlns:xlink="http://www.w3.org/1999/xlink" content-type="arpha" xlink:type="simple">67587621-A26D-5B62-801F-D7F1D7C745DE</object-id><label>Figures 7–12.</label><caption><p><italic><tp:taxon-name><tp:taxon-name-part taxon-name-part-type="genus" reg="Acesines">Acesines</tp:taxon-name-part><tp:taxon-name-part taxon-name-part-type="species" reg="bambusana">bambusana</tp:taxon-name-part></tp:taxon-name></italic> Distant <bold>7</bold> metasternal carina (arrow showing the hollowed out or grooved metasternal carina) <bold>8</bold> posterior apex of male abdomen <bold>9</bold> posterior apex of female abdomen <bold>10</bold> genital capsule (dorsal) <bold>11</bold> genital capsule (ventral) <bold>12</bold> genital capsule (caudal). Scale bars: 0.5 mm (<bold>7–9</bold>); 0.1 mm (<bold>10–12</bold>). Abbreviations: ap–angular process; st–short sclerotised tooth.</p></caption><graphic xmlns:xlink="http://www.w3.org/1999/xlink" xlink:href="zookeys-1148-079_article-95629__-g002.jpg" position="float" orientation="portrait" xlink:type="simple" id="oo_810990.jpg"><uri content-type="original_file" xlink:type="simple">https://binary.pensoft.net/fig/810990</uri></graphic></fig><fig id="F3" position="float" orientation="portrait"><object-id xmlns:xlink="http://www.w3.org/1999/xlink" content-type="doi" xlink:type="simple">10.3897/zookeys.1148.95629.figures13-19</object-id><object-id xmlns:xlink="http://www.w3.org/1999/xlink" content-type="arpha" xlink:type="simple">8FBC3290-B1F5-57A8-A8CC-009762C76948</object-id><label>Figures 13–19.</label><caption><p><italic><tp:taxon-name><tp:taxon-name-part taxon-name-part-type="genus" reg="Acesines">Acesines</tp:taxon-name-part><tp:taxon-name-part taxon-name-part-type="species" reg="bambusana">bambusana</tp:taxon-name-part></tp:taxon-name></italic> Distant <bold>13, 14</bold> parameres (different planes) <bold>15, 16</bold> superior processes of dorsal rim (different planes)<bold>17</bold> articulatory apparatus <bold>18</bold> phallus (ventral) <bold>19</bold> phallus (dorsal). Scale bars: 0.1 mm. Abbreviations: ad– apodeme; dcp– dorsal conjunctival processes.</p></caption><graphic xmlns:xlink="http://www.w3.org/1999/xlink" xlink:href="zookeys-1148-079_article-95629__-g003.jpg" position="float" orientation="portrait" xlink:type="simple" id="oo_810991.jpg"><uri content-type="original_file" xlink:type="simple">https://binary.pensoft.net/fig/810991</uri></graphic></fig><fig id="F4" position="float" orientation="portrait"><object-id xmlns:xlink="http://www.w3.org/1999/xlink" content-type="doi" xlink:type="simple">10.3897/zookeys.1148.95629.figures20-25</object-id><object-id xmlns:xlink="http://www.w3.org/1999/xlink" content-type="arpha" xlink:type="simple">FE705EA7-4A3D-5F04-841F-CF165DDA16E6</object-id><label>Figures 20–25.</label><caption><p><italic><tp:taxon-name><tp:taxon-name-part taxon-name-part-type="genus" reg="Acesines">Acesines</tp:taxon-name-part><tp:taxon-name-part taxon-name-part-type="species" reg="bambusana">bambusana</tp:taxon-name-part></tp:taxon-name></italic> Distant <bold>20</bold> phallus (lateral) <bold>21</bold> terminalia (dorsal) <bold>22</bold> terminalia (ventral) <bold>23</bold> spermatheca <bold>24</bold> syntype label Mick Webb, <abbrev xmlns:xlink="http://www.w3.org/1999/xlink" content-type="institution" xlink:title="Mick Webb, Natural History Museum" id="ABBRID0E3OAG" xlink:type="simple">NHM</abbrev>, London, UK <bold>25</bold> syntype (dorsal habitus), courtesy P. Kment. Abbreviations: ar–apical receptacle; pa–processes of aedeagus; vf VIII–valvifers VIII; vf IX–valvifers IX; lt VIII–laterotergite VIII; lt IX–laterotergite IX. Scale bars: 0.1 mm (<bold>20–23</bold>).</p></caption><graphic xmlns:xlink="http://www.w3.org/1999/xlink" xlink:href="zookeys-1148-079_article-95629__-g004.jpg" position="float" orientation="portrait" xlink:type="simple" id="oo_810992.jpg"><uri content-type="original_file" xlink:type="simple">https://binary.pensoft.net/fig/810992</uri></graphic></fig><p><bold><italic>Integument and vestiture</italic>.</bold> Body above covered with coarse, dark brown punctures; head (ventrally) and thoracic pleura with coarse, brown punctures; abdominal sternites (lateral region surrounding the subrounded fields enclosing the spiracle) with fine, brown punctures. Body glabrous except antennae and legs moderately pilose. Male genitalia with ventral rim including the posterolateral lobes of the genital capsule, possessing short, golden setae. Female genitalia with valvifers VIII and IX, laterotergites VIII and IX, and abdominal segment X provided with short setae.</p><p><bold><italic>Structure</italic>.</bold> See the generic redescription.</p><p><bold><italic>Male genitalia</italic>.</bold> Genital capsule (Figs <xref ref-type="fig" rid="F2">8</xref>, <xref ref-type="fig" rid="F2">10</xref>–<xref ref-type="fig" rid="F4">20</xref>) nearly quadrangular with posterolateral lobes (= caudal lobes) well developed. Dorsal rim wide and excavated nearly as deep as ventral rim with wavy outline; 1+1 triangular, blunt projection on inner side adjacent to the dorso- lateral wall of the dorsal rim. A short, sclerotised tooth (st) at middle and anterior to dorsal rim. Ventral rim medially wide U-shaped with a narrow median emargination, infoldings of ventral rim well developed with a 1+1 angulate process (ap) sublaterally. A pair each of superior processes of dorsal rim and parameres present. Superior processes of dorsal rim slightly sclerotised, lamellate with serrated outer margin. Parameral crown forked at apex, short neck and plate-like apodeme (ad). <bold><italic>Articulatory apparatus</italic>.</bold> Support bridge complex excavated U-shaped on dorsal side, with two broad arm-like structures, for which the cone-like capitate processes attached (Fig. <xref ref-type="fig" rid="F3">17</xref>) with dorsal connectives. <bold><italic>Phallus</italic>.</bold> Phallotheca twice as wide as long, dorsal region bulbous (Fig. <xref ref-type="fig" rid="F4">20</xref>) and ventral margin slightly concave towards proximal end (in lateral view); a pair of large, membranous, dorsal conjunctival processes (dcp), bilobed apically; caudal region of each lobe of dorsal conjunctival processes with elongate, narrow strip ending in the hooked sclerotised tips. Dorsal conjunctival process enclosing the base of sclerotised processes of aedeagus on its dorsal and lateral sides. Processes of aedeagus (pa) fused into tongue-like structure, contralateral counterparts medially forming as flap-like lobes (positioned in vertical plane to the plane of processes of aedeagus), slightly longer than aedeagus and enclosing it laterally, extreme apices fused medially, forming a median fusion line, but with shallow U-notch at the apex. Aedeagus short, tubular with oblique phallotreme.</p><p><bold><italic>Female genitalia</italic>.</bold> (Figs <xref ref-type="fig" rid="F4">21–23</xref>). Valvifers VIII transverse, broad and roughly subquadrangular, with medial margins slightly concave posteriorly; inner posterolateral angles angulate; posterior margin straight; valvifers IX single, transverse, large subtrapezoidal sclerite; laterotergites IX oblique, elongate, broadly rounded caudal apex; laterotergites VIII subtriangular connected each other with a narrow, straight region; caudal margin of laterotergite VIII medially with short but wide triangular projection. A pair of ring sclerites (rs) elongate oval. <bold><italic>Spermatheca</italic>.</bold> Spermathecal dilation long, regularly, obliquely fluted at distal end and with another short dilation proximally; both dilations connected by a narrow median region; distal spermathecal duct narrow and longer than proximal one; proximal spermathecal duct narrow and tubular; proximal flange shorter than distal flange; apical receptacle (ar) elongate, constricted at middle, forming a double globular shape with four ductules, of which one elongate, facing towards distal rim and not reaching distal rim.</p></tp:treatment-sec><tp:treatment-sec sec-type="description" id="SECID0ETRAG"><title>Measurements</title><p><bold>(mm).</bold> Males (<italic>n</italic> = 5) as median (minimum–maximum). Body length 12.15 (10.13–15.85); head: length 1.71 (1.57–1.97), width (including eyes) 2.99 (2.61–3.51), interocular width 1.65 (1.51–1.88); lengths of antennomeres: I –0.55 (0.48–0.64), II – 1.16 (0.96–1.41), III – 1.40 (1.21–1.77), IV – 1.64 (1.43–1.97), V – 1.38 (1.19–1.54); lengths of labiomeres: I– 0.80 (0.61–1.03), II– 1.35 (1.10–1.66), III– 1.07 (1.00–1.18), IV– 0.64 (0.55–0.77); pronotum: length 2.99 (2.45–3.88), width (including humeri) 6.99 (6.12–8.31); scutellum: length 4.87 (4.13–5.99), width (at basal angles) 4.60 (4.00–5.55).</p><p>Females (<italic>n</italic> = 5) as median (minimum–maximum). Body length 11.54 (11.08–11.94); head: length 1.63 (1.56–1.66), width (including eyes) 2.98 (2.89–3.03), interocular width 1.65 (1.60–1.75); lengths of antennomeres: I –0.45 (0.42–0.47), II – 1.07 (1.01–1.13), III – 1.30 (1.27–1.32), IV – 1.53 (1.41–1.60), V –1.21 (1.18–1.24); length of labiomeres: I –0.67 (0.63–0.71), II –1.25 (1.13–1.33), III – 1.02 (0.98–1.13), IV – 0.62 (0.59–0.65); pronotum: length 3.12 (2.83–3.33), width (including humeri) 6.92 (6.77–7.03); scutellum: length 4.89 (4.73–5.03), width (at basal angles) 4.55 (4.35–4.66).</p></tp:treatment-sec><tp:treatment-sec sec-type="Differential diagnosis" id="SECID0EBSAG"><title>Differential diagnosis.</title><p>This species can be differentiated by the peculiar C-shaped crown of paramere, expanded dorsal conjunctival processes with hooked distal apex and the external female genitalia characters such as the short but wide triangular projection at middle the caudal margin of laterotergites VIII and the sclerotised rod-like structure expanded to an elongate, oval structure at the proximal end, beyond spermathecal dilation.</p></tp:treatment-sec><tp:treatment-sec sec-type="Bionomics" id="SECID0EGSAG"><title>Bionomics.</title><p>Specimens of <italic><tp:taxon-name><tp:taxon-name-part taxon-name-part-type="genus" reg="Acesines">A.</tp:taxon-name-part><tp:taxon-name-part taxon-name-part-type="species" reg="bambusana">bambusana</tp:taxon-name-part></tp:taxon-name></italic> were collected mainly by light trap, a few were also collected from its host plant bamboo, <italic><tp:taxon-name><tp:taxon-name-part taxon-name-part-type="genus" reg="Bambusa">Bambusa</tp:taxon-name-part><tp:taxon-name-part taxon-name-part-type="species" reg="vulgaris">vulgaris</tp:taxon-name-part></tp:taxon-name></italic> Schrad. ex. J.C. Wendl (Distant, 1918). A cluster of eggs were collected on outer surface of young sprout of bamboo. The eggs were pearl-white in colour and were laid in groups of five or six (Fig. <xref ref-type="fig" rid="F1">6</xref>).</p></tp:treatment-sec><tp:treatment-sec sec-type="distribution" id="SECID0EGTAG"><title>Distribution.</title><p>This species is presently only known from India. <xref ref-type="bibr" rid="B12">Distant (1918)</xref> described this species from Karnataka. It is also recorded from Tamil Nadu (this paper). <xref ref-type="bibr" rid="B33">Salini and Viraktamath (2015)</xref> reported this species from southern part of India with illustration of habitus (dorsal and ventral) and also the external scent efferent system.</p></tp:treatment-sec><ref-list><ref id="B37"><mixed-citation xmlns:xlink="http://www.w3.org/1999/xlink" xlink:type="simple"><person-group><name name-style="western"><surname>Usman</surname><given-names>S</given-names></name><name name-style="western"><surname>Puttarudriah</surname><given-names>M</given-names></name></person-group> (<year>1955</year>) A List of the Insects of Mysore Including Mites, Entomology Series Bulletin. Department of Agriculture, Government of Mysore state, 16: [vi +] 194 pp.</mixed-citation></ref><ref id="B33"><mixed-citation xmlns:xlink="http://www.w3.org/1999/xlink" xlink:type="simple"><person-group><name name-style="western"><surname>Salini</surname><given-names>S</given-names></name><name name-style="western"><surname>Viraktamath</surname><given-names>CA</given-names></name></person-group> (<year>2015</year>) <article-title>Genera of <tp:taxon-name><tp:taxon-name-part taxon-name-part-type="family">Pentatomidae</tp:taxon-name-part></tp:taxon-name> (<tp:taxon-name><tp:taxon-name-part taxon-name-part-type="order">Hemiptera</tp:taxon-name-part></tp:taxon-name>: <tp:taxon-name><tp:taxon-name-part taxon-name-part-type="superfamily">Pentatomoidea</tp:taxon-name-part></tp:taxon-name>) from south India– an illustrated key to genera and checklist of species.</article-title><source>Zootaxa</source><volume>3924</volume>(<issue>1</issue>): <fpage>1</fpage>–<lpage>76</lpage>. <ext-link xlink:href="10.11646/zootaxa.3924.1.1" ext-link-type="doi" xlink:type="simple">https://doi.org/10.11646/zootaxa.3924.1.1</ext-link></mixed-citation></ref><ref id="B31"><mixed-citation xmlns:xlink="http://www.w3.org/1999/xlink" xlink:type="simple"><person-group><name name-style="western"><surname>Salini</surname><given-names>S</given-names></name></person-group> (<year>2019</year>) <article-title><tp:taxon-name><tp:taxon-name-part taxon-name-part-type="family">Pentatomidae</tp:taxon-name-part></tp:taxon-name> (<tp:taxon-name><tp:taxon-name-part taxon-name-part-type="order">Hemiptera</tp:taxon-name-part></tp:taxon-name>: <tp:taxon-name><tp:taxon-name-part taxon-name-part-type="suborder">Heteroptera</tp:taxon-name-part></tp:taxon-name>: <tp:taxon-name><tp:taxon-name-part taxon-name-part-type="family">Pentatomidea</tp:taxon-name-part></tp:taxon-name>) of India.</article-title> In: <person-group><name name-style="western"><surname>Ramani</surname><given-names>S</given-names></name><name name-style="western"><surname>Mohanraj</surname><given-names>P</given-names></name><name name-style="western"><surname>Yeshwanth</surname><given-names>HM</given-names></name></person-group> (<role>Eds</role>) <issue-title>Indian Insects Diversity and Science, a Festschrift for Professor C.</issue-title><source>A. Viraktamath’s 75<sup>th</sup> birthday, CRC Press, Taylor and Francis Group, Boca Ralton, London, New York</source>, <fpage>121</fpage>–<lpage>146</lpage>. <ext-link xlink:href="10.1201/9780429061400-8" ext-link-type="doi" xlink:type="simple">https://doi.org/10.1201/9780429061400-8</ext-link></mixed-citation></ref><ref id="B12"><mixed-citation xmlns:xlink="http://www.w3.org/1999/xlink" xlink:type="simple"><person-group><name name-style="western"><surname>Distant</surname><given-names>WL</given-names></name></person-group> (<year>1918</year>) <tp:taxon-name><tp:taxon-name-part taxon-name-part-type="order">Rhynchota</tp:taxon-name-part></tp:taxon-name> (Vol. VII). <tp:taxon-name><tp:taxon-name-part taxon-name-part-type="suborder">Homoptera</tp:taxon-name-part></tp:taxon-name>: appendix. <tp:taxon-name><tp:taxon-name-part taxon-name-part-type="suborder">Heteroptera</tp:taxon-name-part></tp:taxon-name>: addenda. In: Shipley AE, Marshall AK (Eds) The Fauna of British India, Including Ceylon and Burma. Taylor and Francis, London, [VII +] 210 pp.</mixed-citation></ref><ref id="B34"><mixed-citation xmlns:xlink="http://www.w3.org/1999/xlink" xlink:type="simple"><person-group><name name-style="western"><surname>Shobharani</surname><given-names>M</given-names></name><name name-style="western"><surname>Viraktamath</surname><given-names>CA</given-names></name><name name-style="western"><surname>Webb</surname><given-names>MD</given-names></name></person-group> (<year>2018</year>) Review of the leafhopper genus Penthimia Germar (<tp:taxon-name><tp:taxon-name-part taxon-name-part-type="order">Hemiptera</tp:taxon-name-part></tp:taxon-name>: <tp:taxon-name><tp:taxon-name-part taxon-name-part-type="family">Cicadellidae</tp:taxon-name-part></tp:taxon-name>: <tp:taxon-name><tp:taxon-name-part taxon-name-part-type="subfamily">Deltocephalinae</tp:taxon-name-part></tp:taxon-name>) from the Indian subcontinent with description of seven new species Zootaxa 4369(1): 001–045. <ext-link xlink:href="10.11646/zootaxa.4369.1.1" ext-link-type="doi" xlink:type="simple">https://doi.org/10.11646/zootaxa.4369.1.1</ext-link></mixed-citation></ref></ref-list></tp:taxon-treatment>
