# Supplementary material for: ﻿Revision of Acesines Stål and Dunnius Distant, resurrection of Mycterizon Breddin (Hemiptera, Heteroptera, Pentatomidae, Pentatominae), and description of a new species from India
Source: Zookeys. 2023 Feb 16;1148:79–117. doi: 10.3897/zookeys.1148.95629 (PMC10208443; doi:10.3897/zookeys.1148.95629)
Supplement: XML Treatment for Dunnius [file zookeys.1148.95629-treatment5.xml]

<!DOCTYPE tp:taxon-treatment
  PUBLIC "-//TaxonX//DTD Taxonomic Treatment Publishing DTD v0 20100105//EN" "tax-treatment-NSO.dtd">
<tp:taxon-treatment xmlns:tp="http://www.plazi.org/taxpub"><tp:treatment-meta><kwd-group><label>Taxon classification</label><kwd>
              <named-content content-type="kingdom">Animalia</named-content>
            </kwd><kwd>
              <named-content content-type="order">Hemiptera</named-content>
            </kwd><kwd>
              <named-content content-type="family">Pentatomidae</named-content>
            </kwd></kwd-group><mixed-citation publication-type="journal"><person-group><name><surname>Salini</surname><given-names>Santhamma</given-names></name><name><surname>Gracy</surname><given-names>R. G.</given-names></name><name><surname>Akoijam</surname><given-names>Romila</given-names></name><name><surname>Rabbani</surname><given-names>Mehaboob K.</given-names></name><name><surname>David</surname><given-names>K. Jacob</given-names></name><name><surname>Roca-Cusachs</surname><given-names>Marcos</given-names></name></person-group><article-title>﻿Revision of <italic><tp:taxon-name><tp:taxon-name-part taxon-name-part-type="genus" reg="Acesines">Acesines</tp:taxon-name-part></tp:taxon-name></italic> Stål and <italic><tp:taxon-name><tp:taxon-name-part taxon-name-part-type="genus" reg="Dunnius">Dunnius</tp:taxon-name-part></tp:taxon-name></italic> Distant, resurrection of <italic><tp:taxon-name><tp:taxon-name-part taxon-name-part-type="genus" reg="Mycterizon">Mycterizon</tp:taxon-name-part></tp:taxon-name></italic> Breddin (<tp:taxon-name><tp:taxon-name-part taxon-name-part-type="order">Hemiptera</tp:taxon-name-part></tp:taxon-name>, <tp:taxon-name><tp:taxon-name-part taxon-name-part-type="suborder">Heteroptera</tp:taxon-name-part></tp:taxon-name>, <tp:taxon-name><tp:taxon-name-part taxon-name-part-type="family">Pentatomidae</tp:taxon-name-part></tp:taxon-name>, <tp:taxon-name><tp:taxon-name-part taxon-name-part-type="subfamily">Pentatominae</tp:taxon-name-part></tp:taxon-name>), and description of a new species from India</article-title><source>Zookeys</source><day>16</day><month>02</month><year>2023</year><volume>1148</volume><fpage>79</fpage><lpage>117</lpage><pub-id pub-id-type="doi">10.3897/zookeys.1148.95629</pub-id></mixed-citation></tp:treatment-meta><tp:nomenclature><label>﻿</label><tp:taxon-name>
            <object-id xmlns:xlink="http://www.w3.org/1999/xlink" content-type="arpha" xlink:type="simple">F497A893-332B-532B-9FB6-A3AE061EC717</object-id>
            <tp:taxon-name-part taxon-name-part-type="genus" reg="Dunnius">Dunnius</tp:taxon-name-part>
          </tp:taxon-name><tp:taxon-authority>Distant, 1902</tp:taxon-authority><tp:nomenclature-citation-list><tp:nomenclature-citation><tp:taxon-name>
                <tp:taxon-name-part taxon-name-part-type="genus" reg="Dunnius">Dunnius</tp:taxon-name-part>
              </tp:taxon-name><comment>Distant, 1902: 225 (key to genera), 231–232 (original description). Type species: <tp:taxon-name><tp:taxon-name-part taxon-name-part-type="genus" reg="Raphigastor">Raphigastor</tp:taxon-name-part><tp:taxon-name-part taxon-name-part-type="species" reg="fulvescens">fulvescens</tp:taxon-name-part></tp:taxon-name> Dallas, 1851: 283, by original designation.</comment></tp:nomenclature-citation><tp:nomenclature-citation><tp:taxon-name>
                <tp:taxon-name-part taxon-name-part-type="genus" reg="Dunnius">Dunnius</tp:taxon-name-part>
              </tp:taxon-name><comment>: <xref ref-type="bibr" rid="B2">Bergroth (1908)</xref>: 173 (catalogue); <xref ref-type="bibr" rid="B20">Kirkaldy (1909)</xref>: 137, 371 (catalogue); <xref ref-type="bibr" rid="B12">Distant (1918)</xref>: 145 (distribution); <xref ref-type="bibr" rid="B16">Hsiao and Zheng (1977)</xref>: 99, 103 (key); <xref ref-type="bibr" rid="B25">Rider (2006)</xref>: 317 (catalogue); <xref ref-type="bibr" rid="B33">Salini and Viraktamath (2015)</xref>: 12 (key); <xref ref-type="bibr" rid="B28">Rider et al. (2018)</xref>: 89, 106 (comments on tribal placement).</comment></tp:nomenclature-citation><tp:nomenclature-citation><tp:taxon-name>
                <tp:taxon-name-part taxon-name-part-type="genus" reg="Mycterizon"/>
              </tp:taxon-name><comment>non <tp:taxon-name><tp:taxon-name-part taxon-name-part-type="genus" reg="Mycterizon">Mycterizon</tp:taxon-name-part></tp:taxon-name> Breddin, 1909: 279 (original description). Type species: <tp:taxon-name><tp:taxon-name-part taxon-name-part-type="genus" reg="Araducta">Araducta</tp:taxon-name-part><tp:taxon-name-part taxon-name-part-type="species" reg="bella">bella</tp:taxon-name-part></tp:taxon-name> Distant, 1900a: 427, by monotypy. Synonymised by <xref ref-type="bibr" rid="B12">Distant (1918)</xref>: 145. [removed from synonymy in this paper]. </comment></tp:nomenclature-citation></tp:nomenclature-citation-list></tp:nomenclature><tp:treatment-sec sec-type="redescription" id="SECID0EEDBG"><title>Redescription.</title><p><bold><italic>Colouration</italic>.</bold> Body ochraceous, sometimes with two yellow spots dorsally especially on pronotum; membrane pale brown, translucent; legs and antennae pale; abdominal spiracles outlined in black, sometimes with anterior and posterolateral angles of abdominal sternites III–VII black.</p><p><bold><italic>Integument and vestiture</italic>.</bold> Body on dorsal side with brown to black coarse punctures confluent to form narrow black streaks. Ventral side with punctures less dense on thoracic sternites and finer on abdominal sternites; legs with sparse, fine, black punctures.</p><p>Body glabrous, antennomeres I–IV with short, semi-erect, golden setae. Labium with sparse, fine, short setae, femora with fine, golden setae, tibiae, and tarsi with moderately dense, short, pale brown semi erect setae. Ventral side of genital capsule with brown, sparse, fine punctures; terminalia with valvifers VIII, laterotergite VIII and laterotergite IX with fine brown punctures. Genital capsule (median region of ventral rim, posterolateral lobes) with short golden setae. Female genitalia (median region of valvifers VIII, valvifers IX laterally, laterotergite VIII and IX caudally) with short, brown, semi-erect setae.</p><p><bold><italic>Structure</italic>.</bold> Body moderate size (8–13 mm long), widely oval, widest across second abdominal segment.</p><p><bold><italic>Head</italic></bold> above flat, much shorter than width across compound eyes, lateral margins narrowly reflexed, slightly concave in front of compound eyes. Mandibular plates much wider, but as long as clypeus, not meeting in front of clypeus. Antennae with five antennomeres, slender; antennomere I cylindrical, shortest, stoutest, remaining antennomeres cylindrical and slender. Labium reaching or surpassing mesocoxae.</p><p><bold><italic>Pronotum</italic>.</bold> Anterior margin not collar-like, rather thin, median concavity to accommodate posterior margin of head, shallow; anterolateral angles with minute laterally directed teeth. Anterolateral margin obliquely straight, narrowly reflexed; posterior margin nearly straight, posterolateral angles rounded; humeri rounded. Disc of pronotum strongly convex with anterior 2/3 sloping downwards.</p><p><bold><italic>Scutellum</italic>.</bold> Triangular, longer than broad at base; scutellar disc with basal 1/2 gibbous; posteriorly flat. Apex of scutellum narrowly rounded.</p><p><bold><italic>Hemelytra</italic>.</bold> Corium with anterodistal angles rounded, extending well beyond apex of scutellum. Membrane translucent with five or six simple veins, without reticulate venation.</p><p><bold><italic>Thoracic pleuron and sternum</italic>.</bold> Pro- and meso-sternum with median longitudinal carina uniformly narrow, not extending beyond procoxae; metasternal carina developed into a cruciform structure with posterior apex not hollowed out or grooved and not in contact with the basal abdominal tubercle. External scent efferent system (Fig. <xref ref-type="fig" rid="F12">57</xref>) with peritreme well developed into spout-like extension, reaching 1/3 of metapleural width.</p><fig id="F6" position="float" orientation="portrait"><object-id xmlns:xlink="http://www.w3.org/1999/xlink" content-type="doi" xlink:type="simple">10.3897/zookeys.1148.95629.figures30-32</object-id><object-id xmlns:xlink="http://www.w3.org/1999/xlink" content-type="arpha" xlink:type="simple">72916A99-67CB-5A9C-8468-9DBD2EAB07C2</object-id><label>Figures 30–32.</label><caption><p><italic><tp:taxon-name><tp:taxon-name-part taxon-name-part-type="genus" reg="Acesines">Acesines</tp:taxon-name-part><tp:taxon-name-part taxon-name-part-type="species" reg="sordida">sordida</tp:taxon-name-part></tp:taxon-name></italic> (Kirby, 1891), comb. nov. <bold>30</bold> label data of female syntype 1 <bold>31</bold> female syntype 1 (dorsal habitus) <bold>32</bold> female syntype 2 (ventral habitus). Photographed by Mick Webb, <abbrev xmlns:xlink="http://www.w3.org/1999/xlink" content-type="institution" xlink:title="Mick Webb, Natural History Museum" id="ABBRID0E5FBG" xlink:type="simple">NHM</abbrev>, UK.</p></caption><graphic xmlns:xlink="http://www.w3.org/1999/xlink" xlink:href="zookeys-1148-079_article-95629__-g006.jpg" position="float" orientation="portrait" xlink:type="simple" id="oo_810994.jpg"><uri content-type="original_file" xlink:type="simple">https://binary.pensoft.net/fig/810994</uri></graphic></fig><p><bold><italic>Legs</italic>.</bold> All femora unarmed, cylindrical, rounded in cross-section. All tibiae triangular in cross-section, their outer surfaces sulcate.</p><p><bold><italic>Pregenital abdomen</italic>.</bold> Connexivum slightly exposed. Posterolateral angles of abdominal ventrites angulate. Abdominal venter slightly convex medially, neither grooved nor keeled; ventrite III medially with a prominent tubercle (Fig. <xref ref-type="fig" rid="F12">56</xref>), apex not in contact with posterior apex of metasternal carina.</p><p><bold><italic>Male genitalia</italic>.</bold> Genital capsule nearly quadrangular with posterolateral lobes (= caudal lobes) well developed, pointed and angular. Dorsal rim sublaterally with convex lobe-like outgrowth nearly concealing the 1+1 triangular tooth-like structure on infoldings of dorsal rim. Ventral rim medially with shallow, roughly rectangular notch. Paramere with crown C-shaped in lateral view, short neck and small plate-like apodeme. <bold><italic>Phallus</italic>.</bold> Phallotheca broader than long, dorsal region bulbous and ventral margin nearly straight (in lateral view); dorsal conjunctival processes large and membranous subdivided into two processes. Processes of aedeagus fused to form a hollow structure, opening ventrally with broad, oval aperture enclosing short aedeagus; aedeagus tube-like with apex curved.</p><p><bold><italic>Female genitalia</italic>.</bold> Valvifers VIII transverse, broad and roughly quadrangular; valvifers IX single, roughly quadrangular sclerite; laterotergites IX oblique, elongate; short, denticle at caudal apex of laterotergites VIII and laterotergites IX. Spermathecal dilation long, regularly, obliquely fluted (Fig. <xref ref-type="fig" rid="F10">51</xref>), apical receptacle elongated (Fig. <xref ref-type="fig" rid="F10">52</xref>), constricted at middle; apical bulbous region with two ductules.</p><fig id="F7" position="float" orientation="portrait"><object-id xmlns:xlink="http://www.w3.org/1999/xlink" content-type="doi" xlink:type="simple">10.3897/zookeys.1148.95629.figures33-35</object-id><object-id xmlns:xlink="http://www.w3.org/1999/xlink" content-type="arpha" xlink:type="simple">BFCFE536-63B7-53A7-82F2-1EB9531C059A</object-id><label>Figures 33–35.</label><caption><p><italic><tp:taxon-name><tp:taxon-name-part taxon-name-part-type="genus" reg="Acesines">Acesines</tp:taxon-name-part><tp:taxon-name-part taxon-name-part-type="species" reg="sordida">sordida</tp:taxon-name-part></tp:taxon-name></italic> (Kirby, 1891), comb. nov. <bold>33</bold> label data of female syntype 2 <bold>34</bold> female syntype 2 (dorsal habitus) <bold>35</bold> female syntype 2 (ventral habitus). Photographed by Mick Webb, <abbrev xmlns:xlink="http://www.w3.org/1999/xlink" content-type="institution" xlink:title="Mick Webb, Natural History Museum" id="ABBRID0ETIBG" xlink:type="simple">NHM</abbrev>, UK.</p></caption><graphic xmlns:xlink="http://www.w3.org/1999/xlink" xlink:href="zookeys-1148-079_article-95629__-g007.jpg" position="float" orientation="portrait" xlink:type="simple" id="oo_810995.jpg"><uri content-type="original_file" xlink:type="simple">https://binary.pensoft.net/fig/810995</uri></graphic></fig></tp:treatment-sec><tp:treatment-sec sec-type="Differential diagnosis and remarks" id="SECID0E4IBG"><title>Differential diagnosis and remarks.</title><p>Based on the materials examined under <italic><tp:taxon-name><tp:taxon-name-part taxon-name-part-type="genus" reg="Dunnius">Dunnius</tp:taxon-name-part></tp:taxon-name></italic> and <italic><tp:taxon-name><tp:taxon-name-part taxon-name-part-type="genus" reg="Acesines">Acesines</tp:taxon-name-part></tp:taxon-name></italic>, it is found that the species of <italic><tp:taxon-name><tp:taxon-name-part taxon-name-part-type="genus" reg="Dunnius">Dunnius</tp:taxon-name-part></tp:taxon-name></italic> closely resembles those of <italic><tp:taxon-name><tp:taxon-name-part taxon-name-part-type="genus" reg="Acesines">Acesines</tp:taxon-name-part></tp:taxon-name></italic>, but the former possesses the cruciform metasternal carina, the posterior end of which is not notched or grooved, which differentiate it from species of <italic><tp:taxon-name><tp:taxon-name-part taxon-name-part-type="genus" reg="Acesines">Acesines</tp:taxon-name-part></tp:taxon-name></italic>. Based on the similarity of male genitalia characters (shape of paramere and shape of caudal lobes of genital capsule), <italic><tp:taxon-name><tp:taxon-name-part taxon-name-part-type="genus" reg="Acesines">A.</tp:taxon-name-part><tp:taxon-name-part taxon-name-part-type="species" reg="laticeps">laticeps</tp:taxon-name-part></tp:taxon-name></italic>, <italic><tp:taxon-name><tp:taxon-name-part taxon-name-part-type="genus" reg="Acesines">A.</tp:taxon-name-part><tp:taxon-name-part taxon-name-part-type="species" reg="tridentatus">tridentatus</tp:taxon-name-part></tp:taxon-name></italic>, and <italic><tp:taxon-name><tp:taxon-name-part taxon-name-part-type="genus" reg="Acesines">A.</tp:taxon-name-part><tp:taxon-name-part taxon-name-part-type="species" reg="trifasciatus">trifasciatus</tp:taxon-name-part></tp:taxon-name></italic> are transferred here from <italic><tp:taxon-name><tp:taxon-name-part taxon-name-part-type="genus" reg="Acesines">Acesines</tp:taxon-name-part></tp:taxon-name></italic> to <italic><tp:taxon-name><tp:taxon-name-part taxon-name-part-type="genus" reg="Dunnius">Dunnius</tp:taxon-name-part></tp:taxon-name></italic> (see the differential diagnosis and remarks under <italic><tp:taxon-name><tp:taxon-name-part taxon-name-part-type="genus" reg="Acesines">Acesines</tp:taxon-name-part></tp:taxon-name></italic>). However, the cruciform metasternal carina and the presence or absence of groove or notch at the posterior apex of metasternal carina, could not be verified as neither the original description of those species mentioned it nor were the types examined here. However, the new species of <italic><tp:taxon-name><tp:taxon-name-part taxon-name-part-type="genus" reg="Dunnius">Dunnius</tp:taxon-name-part></tp:taxon-name></italic> dealt in this paper (see description <italic><tp:taxon-name><tp:taxon-name-part taxon-name-part-type="genus" reg="Dunnius">D.</tp:taxon-name-part><tp:taxon-name-part taxon-name-part-type="species" reg="barpetensis">barpetensis</tp:taxon-name-part></tp:taxon-name></italic> sp. nov.) closely resembles <italic><tp:taxon-name><tp:taxon-name-part taxon-name-part-type="genus" reg="Acesines">A.</tp:taxon-name-part><tp:taxon-name-part taxon-name-part-type="species" reg="laticeps">laticeps</tp:taxon-name-part></tp:taxon-name></italic>, <italic><tp:taxon-name><tp:taxon-name-part taxon-name-part-type="genus" reg="Acesines">A.</tp:taxon-name-part><tp:taxon-name-part taxon-name-part-type="species" reg="tridentatus">tridentatus</tp:taxon-name-part></tp:taxon-name></italic>, and <italic><tp:taxon-name><tp:taxon-name-part taxon-name-part-type="genus" reg="Acesines">A.</tp:taxon-name-part><tp:taxon-name-part taxon-name-part-type="species" reg="trifasciatus">trifasciatus</tp:taxon-name-part></tp:taxon-name></italic> in external morphology and male genitalia (characteristic shape of paramere, phallus and caudal lobes of genital capsule) and possesses the cruciform process without the posterior notch or groove reveals that these species are congeneric. This taxonomic decision is also in conformity with studies by <xref ref-type="bibr" rid="B14">Fan (2011)</xref>, where she tentatively transferred <italic><tp:taxon-name><tp:taxon-name-part taxon-name-part-type="genus" reg="Acesines">A.</tp:taxon-name-part><tp:taxon-name-part taxon-name-part-type="species" reg="laticeps">laticeps</tp:taxon-name-part></tp:taxon-name></italic>, <italic><tp:taxon-name><tp:taxon-name-part taxon-name-part-type="genus" reg="Acesines">A.</tp:taxon-name-part><tp:taxon-name-part taxon-name-part-type="species" reg="tridentatus">tridentatus</tp:taxon-name-part></tp:taxon-name></italic>, and <italic><tp:taxon-name><tp:taxon-name-part taxon-name-part-type="genus" reg="Acesines">A.</tp:taxon-name-part><tp:taxon-name-part taxon-name-part-type="species" reg="trifasciatus">trifasciatus</tp:taxon-name-part></tp:taxon-name></italic> to <italic><tp:taxon-name><tp:taxon-name-part taxon-name-part-type="genus" reg="Dunnius">Dunnius</tp:taxon-name-part></tp:taxon-name></italic> in her unpublished thesis and thereby excluded <italic><tp:taxon-name><tp:taxon-name-part taxon-name-part-type="genus" reg="Acesines">Acesines</tp:taxon-name-part></tp:taxon-name></italic> from the Chinese fauna. Another taxonomic decision undertaken in this paper is the transfer of <italic><tp:taxon-name><tp:taxon-name-part taxon-name-part-type="genus" reg="Dunnius">D.</tp:taxon-name-part><tp:taxon-name-part taxon-name-part-type="species" reg="bellus">bellus</tp:taxon-name-part></tp:taxon-name></italic> from <italic><tp:taxon-name><tp:taxon-name-part taxon-name-part-type="genus" reg="Dunnius">Dunnius</tp:taxon-name-part></tp:taxon-name></italic> to <italic><tp:taxon-name><tp:taxon-name-part taxon-name-part-type="genus" reg="Mycterizon">Mycterizon</tp:taxon-name-part></tp:taxon-name></italic>. Investigation based on external morphology and genitalia (see under the redescription of <italic><tp:taxon-name><tp:taxon-name-part taxon-name-part-type="genus" reg="Mycterizon">Mycterizon</tp:taxon-name-part></tp:taxon-name></italic>) revealed that it is not congeneric and therefore removed from this genus and <italic><tp:taxon-name><tp:taxon-name-part taxon-name-part-type="genus" reg="Mycterizon">Mycterizon</tp:taxon-name-part><tp:taxon-name-part taxon-name-part-type="species" reg="bellus">bellus</tp:taxon-name-part></tp:taxon-name></italic> (Breddin, 1909) is proposed after the status of <italic><tp:taxon-name><tp:taxon-name-part taxon-name-part-type="genus" reg="Mycterizon">Mycterizon</tp:taxon-name-part></tp:taxon-name></italic><xref ref-type="bibr" rid="B3">Breddin (1909)</xref> is reinstated. Hence <italic><tp:taxon-name><tp:taxon-name-part taxon-name-part-type="genus" reg="Dunnius">Dunnius</tp:taxon-name-part></tp:taxon-name></italic> is presently proposed to contain six species: <italic><tp:taxon-name><tp:taxon-name-part taxon-name-part-type="genus" reg="Dunnius">D.</tp:taxon-name-part><tp:taxon-name-part taxon-name-part-type="species" reg="fulvescens">fulvescens</tp:taxon-name-part></tp:taxon-name></italic>, <italic><tp:taxon-name><tp:taxon-name-part taxon-name-part-type="genus" reg="Dunnius">D.</tp:taxon-name-part><tp:taxon-name-part taxon-name-part-type="species" reg="minor">minor</tp:taxon-name-part></tp:taxon-name></italic>, <italic><tp:taxon-name><tp:taxon-name-part taxon-name-part-type="genus" reg="Dunnius">D.</tp:taxon-name-part><tp:taxon-name-part taxon-name-part-type="species" reg="laticeps">laticeps</tp:taxon-name-part></tp:taxon-name></italic>, <italic><tp:taxon-name><tp:taxon-name-part taxon-name-part-type="genus" reg="Dunnius">D.</tp:taxon-name-part><tp:taxon-name-part taxon-name-part-type="species" reg="tridentatus">tridentatus</tp:taxon-name-part></tp:taxon-name></italic>, <italic><tp:taxon-name><tp:taxon-name-part taxon-name-part-type="genus" reg="Dunnius">D.</tp:taxon-name-part><tp:taxon-name-part taxon-name-part-type="species" reg="trifasciatus">trifasciatus</tp:taxon-name-part></tp:taxon-name></italic>, and <italic><tp:taxon-name><tp:taxon-name-part taxon-name-part-type="genus" reg="Dunnius">D.</tp:taxon-name-part><tp:taxon-name-part taxon-name-part-type="species" reg="barpetensis">barpetensis</tp:taxon-name-part></tp:taxon-name></italic>.</p></tp:treatment-sec><tp:treatment-sec sec-type="etymology" id="SECID0EBTBG"><title>Etymology.</title><p>Neither the etymology nor the gender of the name <italic><tp:taxon-name><tp:taxon-name-part taxon-name-part-type="genus" reg="Dunnius">Dunnius</tp:taxon-name-part></tp:taxon-name></italic> were explicitly given in the original description. The name <italic><tp:taxon-name><tp:taxon-name-part taxon-name-part-type="genus" reg="Dunnius">Dunnius</tp:taxon-name-part></tp:taxon-name></italic> is a Latin word, which is masculine according to the Article 30.1 of <xref ref-type="bibr" rid="B17">ICZN (1999)</xref>.</p></tp:treatment-sec><tp:treatment-sec><!--Section generated to contain objects referenced in tp:taxon-treatment.--><fig id="F12" position="float" orientation="portrait"><object-id xmlns:xlink="http://www.w3.org/1999/xlink" content-type="doi" xlink:type="simple">10.3897/zookeys.1148.95629.figures56-62</object-id><object-id xmlns:xlink="http://www.w3.org/1999/xlink" content-type="arpha" xlink:type="simple">926B6D9C-BFDD-52D3-B24D-C3C3FD7FFFE2</object-id><label>Figures 56–62.</label><caption><p><italic><tp:taxon-name><tp:taxon-name-part taxon-name-part-type="genus" reg="Dunnius">Dunnius</tp:taxon-name-part><tp:taxon-name-part taxon-name-part-type="species" reg="fulvescens">fulvescens</tp:taxon-name-part></tp:taxon-name></italic> (Dallas) <bold>56</bold> metasternal carina with cruciform posterior apex (arrow showing the cruciform posterior apex) and basal abdominal tubercle <bold>57</bold> external scent efferent system (arrow showing the peritreme) <bold>58</bold> close up of posterior end of ventral side of female abdomen (terminalia) <bold>59</bold> terminalia (dorsal) <bold>60</bold> terminalia (ventral) <bold>61</bold> spermatheca <bold>62</bold> spermathecal pump. Scale bar: 0.25 mm. Abbreviation: rs–ring sclerites.</p></caption><graphic xmlns:xlink="http://www.w3.org/1999/xlink" xlink:href="zookeys-1148-079_article-95629__-g012.jpg" position="float" orientation="portrait" xlink:type="simple" id="oo_811000.jpg"><uri content-type="original_file" xlink:type="simple">https://binary.pensoft.net/fig/811000</uri></graphic></fig><fig id="F10" position="float" orientation="portrait"><object-id xmlns:xlink="http://www.w3.org/1999/xlink" content-type="doi" xlink:type="simple">10.3897/zookeys.1148.95629.figures49-52</object-id><object-id xmlns:xlink="http://www.w3.org/1999/xlink" content-type="arpha" xlink:type="simple">D38ED54B-9136-5463-97B9-35DA9232572C</object-id><label>Figures 49–52.</label><caption><p><italic><tp:taxon-name><tp:taxon-name-part taxon-name-part-type="genus" reg="Dunnius">Dunnius</tp:taxon-name-part><tp:taxon-name-part taxon-name-part-type="species" reg="barpetensis">barpetensis</tp:taxon-name-part></tp:taxon-name></italic> Salini &amp; Rabbani, sp. nov. <bold>49</bold> terminalia (dorsal) <bold>50</bold> terminalia (ventral) <bold>51</bold> spermatheca <bold>52</bold> spermathecal pump. Scale bars: 0.5 mm (<bold>49–51</bold>). Abbreviations: ar–apical receptacle; rs–ring sclerites.</p></caption><graphic xmlns:xlink="http://www.w3.org/1999/xlink" xlink:href="zookeys-1148-079_article-95629__-g010.jpg" position="float" orientation="portrait" xlink:type="simple" id="oo_810998.jpg"><uri content-type="original_file" xlink:type="simple">https://binary.pensoft.net/fig/810998</uri></graphic></fig></tp:treatment-sec><ref-list><ref id="B2"><mixed-citation xmlns:xlink="http://www.w3.org/1999/xlink" xlink:type="simple"><person-group><name name-style="western"><surname>Bergroth</surname><given-names>E</given-names></name></person-group> (<year>1908</year>) <article-title>Enumeratio Pentatomidarum post Catalogum bruxellensem descriptarum.</article-title><source>Mémoires de la Société Entomologique de Belgique</source><volume>15</volume>: <fpage>131</fpage>–<lpage>200</lpage>.</mixed-citation></ref><ref id="B20"><mixed-citation xmlns:xlink="http://www.w3.org/1999/xlink" xlink:type="simple"><person-group><name name-style="western"><surname>Kirkaldy</surname><given-names>GW</given-names></name></person-group> (<year>1909</year>) Catalogue of the <tp:taxon-name><tp:taxon-name-part taxon-name-part-type="order">Hemiptera</tp:taxon-name-part></tp:taxon-name> (<tp:taxon-name><tp:taxon-name-part taxon-name-part-type="suborder">Heteroptera</tp:taxon-name-part></tp:taxon-name>) with biological and anatomical references, lists of foodplants and parasites, etc. Prefaced by a discussion on Nomenclature and an analytical table of families (Vol. I). <tp:taxon-name><tp:taxon-name-part taxon-name-part-type="family">Cimicidae</tp:taxon-name-part></tp:taxon-name>. Felix L. Dames, Berlin, [xl +] 392 pp. <ext-link xlink:href="10.5962/bhl.title.15205" ext-link-type="doi" xlink:type="simple">https://doi.org/10.5962/bhl.title.15205</ext-link></mixed-citation></ref><ref id="B12"><mixed-citation xmlns:xlink="http://www.w3.org/1999/xlink" xlink:type="simple"><person-group><name name-style="western"><surname>Distant</surname><given-names>WL</given-names></name></person-group> (<year>1918</year>) <tp:taxon-name><tp:taxon-name-part taxon-name-part-type="order">Rhynchota</tp:taxon-name-part></tp:taxon-name> (Vol. VII). <tp:taxon-name><tp:taxon-name-part taxon-name-part-type="suborder">Homoptera</tp:taxon-name-part></tp:taxon-name>: appendix. <tp:taxon-name><tp:taxon-name-part taxon-name-part-type="suborder">Heteroptera</tp:taxon-name-part></tp:taxon-name>: addenda. In: Shipley AE, Marshall AK (Eds) The Fauna of British India, Including Ceylon and Burma. Taylor and Francis, London, [VII +] 210 pp.</mixed-citation></ref><ref id="B16"><mixed-citation xmlns:xlink="http://www.w3.org/1999/xlink" xlink:type="simple"><person-group><name name-style="western"><surname>Hsiao</surname><given-names>T-Y</given-names></name><name name-style="western"><surname>Zheng</surname><given-names>S-Z</given-names></name></person-group> (<year>1977</year>) <article-title>Family <tp:taxon-name><tp:taxon-name-part taxon-name-part-type="family">Pentatomidae</tp:taxon-name-part></tp:taxon-name>.</article-title> In: <person-group><name name-style="western"><surname>Hsiao</surname><given-names>T-Y</given-names></name><name name-style="western"><surname>Ren</surname><given-names>S-Z</given-names></name><name name-style="western"><surname>Zheng</surname><given-names>L-Y</given-names></name><name name-style="western"><surname>Jing</surname><given-names>H-L</given-names></name><name name-style="western"><surname>Liu</surname><given-names>S-L</given-names></name></person-group> (<role>Eds</role>) <issue-title>A Handbook for the Determination of the Chinese Hemiptera–Heteroptera (Vol.</issue-title><source>I). Science Press, Beijing</source>, <fpage>53</fpage>–<lpage>158</lpage>. [in Chinese with English summary]</mixed-citation></ref><ref id="B25"><mixed-citation xmlns:xlink="http://www.w3.org/1999/xlink" xlink:type="simple"><person-group><name name-style="western"><surname>Rider</surname><given-names>DA</given-names></name></person-group> (<year>2006</year>) Family <tp:taxon-name><tp:taxon-name-part taxon-name-part-type="family">Pentatomidae</tp:taxon-name-part></tp:taxon-name> Leach, 1815. [233–402.] In: Aukema B, Rieger Ch (Eds) Catalogue of the <tp:taxon-name><tp:taxon-name-part taxon-name-part-type="suborder">Heteroptera</tp:taxon-name-part></tp:taxon-name> of the Palaearctic Region (Vol. 5). The Netherlands Entomological Society, Amsterdam, [xiii +] 550 pp.</mixed-citation></ref><ref id="B33"><mixed-citation xmlns:xlink="http://www.w3.org/1999/xlink" xlink:type="simple"><person-group><name name-style="western"><surname>Salini</surname><given-names>S</given-names></name><name name-style="western"><surname>Viraktamath</surname><given-names>CA</given-names></name></person-group> (<year>2015</year>) <article-title>Genera of <tp:taxon-name><tp:taxon-name-part taxon-name-part-type="family">Pentatomidae</tp:taxon-name-part></tp:taxon-name> (<tp:taxon-name><tp:taxon-name-part taxon-name-part-type="order">Hemiptera</tp:taxon-name-part></tp:taxon-name>: <tp:taxon-name><tp:taxon-name-part taxon-name-part-type="superfamily">Pentatomoidea</tp:taxon-name-part></tp:taxon-name>) from south India– an illustrated key to genera and checklist of species.</article-title><source>Zootaxa</source><volume>3924</volume>(<issue>1</issue>): <fpage>1</fpage>–<lpage>76</lpage>. <ext-link xlink:href="10.11646/zootaxa.3924.1.1" ext-link-type="doi" xlink:type="simple">https://doi.org/10.11646/zootaxa.3924.1.1</ext-link></mixed-citation></ref><ref id="B28"><mixed-citation xmlns:xlink="http://www.w3.org/1999/xlink" xlink:type="simple"><person-group><name name-style="western"><surname>Rider</surname><given-names>DA</given-names></name><name name-style="western"><surname>Schwertner</surname><given-names>CF</given-names></name><name name-style="western"><surname>Vilímová</surname><given-names>J</given-names></name><name name-style="western"><surname>Rédei</surname><given-names>D</given-names></name><name name-style="western"><surname>Kment</surname><given-names>P</given-names></name><name name-style="western"><surname>Thomas</surname><given-names>DB</given-names></name></person-group> (<year>2018</year>) <article-title>Higher systematics of <tp:taxon-name><tp:taxon-name-part taxon-name-part-type="superfamily">Pentatomoidea</tp:taxon-name-part></tp:taxon-name>.</article-title> In: <person-group><name name-style="western"><surname>McPherson</surname><given-names>JE</given-names></name></person-group> (<role>Ed.</role>) <issue-title>Invasive stink bugs and related species (Pentatomoidea): Biology, higher systematics, semiochemistry, and management.</issue-title><source>CRC Press, Taylor &amp; Francis Group, Boca Raton, London and New York</source>, <fpage>25</fpage>–<lpage>201</lpage>. <ext-link xlink:href="10.1201/9781315371221-2" ext-link-type="doi" xlink:type="simple">https://doi.org/10.1201/9781315371221-2</ext-link></mixed-citation></ref><ref id="B14"><mixed-citation xmlns:xlink="http://www.w3.org/1999/xlink" xlink:type="simple"><person-group><name name-style="western"><surname>Fan</surname><given-names>Z-H</given-names></name></person-group> (<year>2011</year>) <source>Study on the taxonomy of <tp:taxon-name><tp:taxon-name-part taxon-name-part-type="subfamily">Pentatominae</tp:taxon-name-part></tp:taxon-name> from China (<tp:taxon-name><tp:taxon-name-part taxon-name-part-type="order">Hemiptera</tp:taxon-name-part></tp:taxon-name>: <tp:taxon-name><tp:taxon-name-part taxon-name-part-type="suborder">Heteroptera</tp:taxon-name-part></tp:taxon-name>: <tp:taxon-name><tp:taxon-name-part taxon-name-part-type="family">Pentatomidae</tp:taxon-name-part></tp:taxon-name>). Ph. D.</source><publisher-name>Dissertation</publisher-name>, <publisher-loc>unpublished</publisher-loc>, <size units="page">614 pp</size>.</mixed-citation></ref><ref id="B3"><mixed-citation xmlns:xlink="http://www.w3.org/1999/xlink" xlink:type="simple"><person-group><name name-style="western"><surname>Breddin</surname><given-names>G</given-names></name></person-group> (<year>1909</year>) <article-title>Rhynchoten von Ceylon gesammelt von Dr. Walter Horn.</article-title><source>Annales de la Société Entomologique de Belgique</source><volume>53</volume>: <fpage>250</fpage>–<lpage>309</lpage>. <ext-link xlink:href="10.5962/bhl.part.21874" ext-link-type="doi" xlink:type="simple">https://doi.org/10.5962/bhl.part.21874</ext-link></mixed-citation></ref><ref id="B17"><mixed-citation xmlns:xlink="http://www.w3.org/1999/xlink" xlink:type="simple">ICZN (<year>1999</year>) <source>International Code of Zoological Nomenclature (4<sup>th</sup> edn.).</source><publisher-name>The International Trust for Zoological Nomenclature</publisher-name>, <publisher-loc>London</publisher-loc>, <size units="page">306 pp</size>.</mixed-citation></ref></ref-list></tp:taxon-treatment>
