# Supplementary material for: ﻿Revision of Acesines Stål and Dunnius Distant, resurrection of Mycterizon Breddin (Hemiptera, Heteroptera, Pentatomidae, Pentatominae), and description of a new species from India
Source: Zookeys. 2023 Feb 16;1148:79–117. doi: 10.3897/zookeys.1148.95629 (PMC10208443; doi:10.3897/zookeys.1148.95629)
Supplement: XML Treatment for Dunnius fulvescens [file zookeys.1148.95629-treatment7.xml]

<!DOCTYPE tp:taxon-treatment
  PUBLIC "-//TaxonX//DTD Taxonomic Treatment Publishing DTD v0 20100105//EN" "tax-treatment-NSO.dtd">
<tp:taxon-treatment xmlns:tp="http://www.plazi.org/taxpub"><tp:treatment-meta><kwd-group><label>Taxon classification</label><kwd>
              <named-content content-type="kingdom">Animalia</named-content>
            </kwd><kwd>
              <named-content content-type="order">Hemiptera</named-content>
            </kwd><kwd>
              <named-content content-type="family">Pentatomidae</named-content>
            </kwd></kwd-group><mixed-citation publication-type="journal"><person-group><name><surname>Salini</surname><given-names>Santhamma</given-names></name><name><surname>Gracy</surname><given-names>R. G.</given-names></name><name><surname>Akoijam</surname><given-names>Romila</given-names></name><name><surname>Rabbani</surname><given-names>Mehaboob K.</given-names></name><name><surname>David</surname><given-names>K. Jacob</given-names></name><name><surname>Roca-Cusachs</surname><given-names>Marcos</given-names></name></person-group><article-title>﻿Revision of <italic><tp:taxon-name><tp:taxon-name-part taxon-name-part-type="genus" reg="Acesines">Acesines</tp:taxon-name-part></tp:taxon-name></italic> Stål and <italic><tp:taxon-name><tp:taxon-name-part taxon-name-part-type="genus" reg="Dunnius">Dunnius</tp:taxon-name-part></tp:taxon-name></italic> Distant, resurrection of <italic><tp:taxon-name><tp:taxon-name-part taxon-name-part-type="genus" reg="Mycterizon">Mycterizon</tp:taxon-name-part></tp:taxon-name></italic> Breddin (<tp:taxon-name><tp:taxon-name-part taxon-name-part-type="order">Hemiptera</tp:taxon-name-part></tp:taxon-name>, <tp:taxon-name><tp:taxon-name-part taxon-name-part-type="suborder">Heteroptera</tp:taxon-name-part></tp:taxon-name>, <tp:taxon-name><tp:taxon-name-part taxon-name-part-type="family">Pentatomidae</tp:taxon-name-part></tp:taxon-name>, <tp:taxon-name><tp:taxon-name-part taxon-name-part-type="subfamily">Pentatominae</tp:taxon-name-part></tp:taxon-name>), and description of a new species from India</article-title><source>Zookeys</source><day>16</day><month>02</month><year>2023</year><volume>1148</volume><fpage>79</fpage><lpage>117</lpage><pub-id pub-id-type="doi">10.3897/zookeys.1148.95629</pub-id></mixed-citation></tp:treatment-meta><tp:nomenclature><label>﻿</label><tp:taxon-name>
            <object-id xmlns:xlink="http://www.w3.org/1999/xlink" content-type="arpha" xlink:type="simple">0C1A3795-3285-5DF4-BF2B-A0E44F3B341A</object-id>
            <tp:taxon-name-part taxon-name-part-type="genus" reg="Dunnius">Dunnius</tp:taxon-name-part>
            <tp:taxon-name-part taxon-name-part-type="species" reg="fulvescens">fulvescens</tp:taxon-name-part>
          </tp:taxon-name><tp:taxon-authority>(Dallas, 1851)</tp:taxon-authority><xref ref-type="fig" rid="F11">Figs 53–55</xref><xref ref-type="fig" rid="F12">, 56–62</xref><tp:nomenclature-citation-list><tp:nomenclature-citation><tp:taxon-name><tp:taxon-name-part taxon-name-part-type="genus" reg="Rhaphigaster">Rhaphigaster</tp:taxon-name-part> (<tp:taxon-name-part taxon-name-part-type="subgenus" reg="Raphigaster">Raphigaster</tp:taxon-name-part>) <tp:taxon-name-part taxon-name-part-type="species" reg="fulvescens">fulvescens</tp:taxon-name-part></tp:taxon-name><comment>Dallas, 1851: 283 (original description). Holotype: ♀ (<abbrev xmlns:xlink="http://www.w3.org/1999/xlink" content-type="institution" xlink:title="Mick Webb, Natural History Museum" id="ABBRID0E1EAI" xlink:type="simple">NHM</abbrev>: ? lost, M Webb, pers. comm.).</comment></tp:nomenclature-citation><tp:nomenclature-citation><tp:taxon-name>
                <tp:taxon-name-part taxon-name-part-type="genus" reg="Rhaphigaster">Rhaphigaster</tp:taxon-name-part>
                <tp:taxon-name-part taxon-name-part-type="species" reg="fulvescens">fulvescens</tp:taxon-name-part>
              </tp:taxon-name><comment>: <xref ref-type="bibr" rid="B13">Dohrn (1859)</xref>: 18 (checklist); <xref ref-type="bibr" rid="B38">Walker (1867)</xref>: 373 (list); <xref ref-type="bibr" rid="B35">Stål (1876)</xref>: 129 (incertae sedis); <xref ref-type="bibr" rid="B22">Lethierry and Severin (1893)</xref>: 200 (catalogue).</comment></tp:nomenclature-citation><tp:nomenclature-citation><tp:taxon-name>
                <tp:taxon-name-part taxon-name-part-type="genus" reg="Plexippus">Plexippus</tp:taxon-name-part>
                <tp:taxon-name-part taxon-name-part-type="species" reg="fulvescens">fulvescens</tp:taxon-name-part>
              </tp:taxon-name><comment>: <xref ref-type="bibr" rid="B9">Distant (1900b)</xref>: 387 (distribution); <xref ref-type="bibr" rid="B10">Distant (1901)</xref>: 102 (distribution).</comment></tp:nomenclature-citation><tp:nomenclature-citation><tp:taxon-name>
                <tp:taxon-name-part taxon-name-part-type="genus" reg="Dunnius">Dunnius</tp:taxon-name-part>
                <tp:taxon-name-part taxon-name-part-type="species" reg="fulvescens">fulvescens</tp:taxon-name-part>
              </tp:taxon-name><comment>: <xref ref-type="bibr" rid="B11">Distant (1902)</xref>: 232, fig. 145 (redescription; figures of habitat in dorsal view, mesothorax, metathorax and abdomen in ventral view; distribution); <xref ref-type="bibr" rid="B20">Kirkaldy (1909)</xref>: 137 (catalogue); <xref ref-type="bibr" rid="B6">Chatterjee (1934)</xref>: 22 (distribution, record from Assam and Naga hills, host); <xref ref-type="bibr" rid="B5">Chandra (1953)</xref>: 92 (record from Tamil Nadu); <xref ref-type="bibr" rid="B24">Mathur and Singh (1960)</xref>: 20 (host); <xref ref-type="bibr" rid="B40">Yang (1962)</xref>: 117, 124–125 (distribution, key to tribe <tp:taxon-name><tp:taxon-name-part taxon-name-part-type="tribe">Antestiarini</tp:taxon-name-part></tp:taxon-name>); <xref ref-type="bibr" rid="B18">Jiang (1985)</xref>: 67 (distribution in China); <xref ref-type="bibr" rid="B44">Zhang et al. (1987)</xref>: 144 (key); <xref ref-type="bibr" rid="B43">Zhang and Lin (1990)</xref>: 3 (distribution in China); <xref ref-type="bibr" rid="B41">Yang (1993)</xref>: 213 (distribution in China); <xref ref-type="bibr" rid="B45">Zhang et al.(1995)</xref>: 58, pl. 14, fig. 143 (description); <xref ref-type="bibr" rid="B27">Rider et al. (2002)</xref>: 139 (Chinese distribution, checklist); <xref ref-type="bibr" rid="B4">Chakraborty and Ghosh (2003)</xref>: 517 (checklist for Sikkim); <xref ref-type="bibr" rid="B25">Rider (2006)</xref>: 317 (catalogue).</comment></tp:nomenclature-citation></tp:nomenclature-citation-list></tp:nomenclature><tp:treatment-sec sec-type="type locality" id="SECID0E2IAI"><title>Type locality.</title><p>Country unknown (Dallas, 1851).</p></tp:treatment-sec><tp:treatment-sec sec-type="type material" id="SECID0EAJAI"><title>Type material.</title><p>Not examined, only image of type was seen. The original description was based on female specimen (or specimens?). The type is supposedly deposited in <abbrev xmlns:xlink="http://www.w3.org/1999/xlink" content-type="institution" xlink:title="Mick Webb, Natural History Museum" id="ABBRID0EGJAI" xlink:type="simple">NHM</abbrev>, London; however, it appears to be lost at present (M Webb, pers. comm.). The image of the type (Fig. <xref ref-type="fig" rid="F11">53</xref>) was captured prior to its loss, provided by P Kment.</p></tp:treatment-sec><tp:treatment-sec sec-type="material" id="SECID0EPJAI"><title>Material examined.</title><p><bold>India: Arunachal Pradesh</bold>: 1♀, Pasighat, 2–11 May 2014, Veena Kumari, K., <abbrev xmlns:xlink="http://www.w3.org/1999/xlink" content-type="institution" xlink:title="Indian Council of Agricultural Research-National Bureau of Agricultural Insect Resources, Bangalore, Karnataka, India" id="ABBRID0EXJAI" xlink:type="simple">ICAR-NBAIR</abbrev> (<abbrev xmlns:xlink="http://www.w3.org/1999/xlink" xlink:title="National Insect Museum" id="ABBRID0E3JAI" xlink:type="simple">NIM</abbrev>).</p></tp:treatment-sec><tp:treatment-sec sec-type="redescription" id="SECID0EAKAI"><title>Redescription.</title><p><bold><italic>Colouration</italic></bold> Body above pale brown to ochraceous. Ocelli reddish. 1+1 small, round, yellow spots on anterior 1/2 of pronotum, located on posterior margin of pronotal calli. Small, pale yellow irregular markings scattered on the pronotal disc. Membrane translucent with brown veins. Antennae and legs paler than dorsal colouration. Ventral side concolourous to dorsal except the following: four narrow broken longitudinal stripes (two laterally and another two sublaterally, formed from coarse, black punctures), spiracular outline, posterolateral angles of abdominal sternites III–VII, moderately large and round spot on mesosternum, apex of labiomere IV, black.</p><p><bold><italic>Integument and vestiture</italic>.</bold> Body above (Fig. <xref ref-type="fig" rid="F11">54</xref>) covered with coarse, black punctures, dense on head (dorsally), pronotum and scutellum; clusters of punctures sometimes forming irregular markings especially on head and pronotum; punctures on hemelytra are less dense; head (ventrally), thoracic pleura and abdominal sternites (four broken longitudinal stripes) with coarse, brown punctures; connexivum with fine, brown punctures.</p><p>Body glabrous except antennae and legs moderately pilose. Terminalia of female genitalia with valvifers VIII and IX, laterotergites VIII and IX provided with sparse, coarse, brown punctures.</p><fig id="F11" position="float" orientation="portrait"><object-id xmlns:xlink="http://www.w3.org/1999/xlink" content-type="doi" xlink:type="simple">10.3897/zookeys.1148.95629.figures53-55</object-id><object-id xmlns:xlink="http://www.w3.org/1999/xlink" content-type="arpha" xlink:type="simple">40AED354-6504-58B1-9D1B-12DAF6D3263B</object-id><label>Figures 53–55.</label><caption><p><italic><tp:taxon-name><tp:taxon-name-part taxon-name-part-type="genus" reg="Dunnius">Dunnius</tp:taxon-name-part><tp:taxon-name-part taxon-name-part-type="species" reg="fulvescens">fulvescens</tp:taxon-name-part></tp:taxon-name></italic> (Dallas) <bold>53</bold> syntype image (dorsal habitus), courtesy: P. Kment <bold>54</bold> habitus (dorsal) <bold>55</bold> habitus (ventral). Scale bars: 1 mm.</p></caption><graphic xmlns:xlink="http://www.w3.org/1999/xlink" xlink:href="zookeys-1148-079_article-95629__-g011.jpg" position="float" orientation="portrait" xlink:type="simple" id="oo_810999.jpg"><uri content-type="original_file" xlink:type="simple">https://binary.pensoft.net/fig/810999</uri></graphic></fig><p><bold><italic>Structure</italic>.</bold> See the generic redescription.</p><p><bold><italic>Male genitalia</italic>.</bold> Unknown.</p><p><bold><italic>Female genitalia</italic></bold> (Figs <xref ref-type="fig" rid="F12">58–62</xref>). Valvifers VIII transverse, broad and quadrangular, with medial margins straight; inner posterolateral angles angulate; posterior margin nearly straight; valvifers IX single, transverse, large subtrapezoidal sclerite with caudal margin concave; laterotergites IX oblique, elongate; outer margins and caudal 1/2 of inner margin straight; caudal margin of laterotergites IX irregularly truncated; laterotergites VIII subquadrangular with outer margins more or less obliquely straight; caudo-lateral margin with indistinct, denticle, black. A pair of ring sclerites (rs) (Fig. <xref ref-type="fig" rid="F12">60</xref>) elongate, roughly oblong. <bold><italic>Spermatheca</italic></bold> (Fig. <xref ref-type="fig" rid="F12">61</xref>). Spermathecal dilation long, regularly, fluted; distal spermathecal duct narrow, shorter than proximal one; proximal spermathecal duct thick, elongate and tubular, sclerotised rod at the middle of lumen of spermathecal dilation twisted at proximal end beyond the dilation; proximal flange nearly 1/2 of distal flange; apical receptacle drop-shaped constricted towards apex, bearing three ductules apically, facing towards distal rim and not reaching distal rim.</p></tp:treatment-sec><tp:treatment-sec sec-type="description" id="SECID0EZMAI"><title>Measurements</title><p><bold>(mm).</bold> Females (<italic>n</italic> = 1); Body length 11.16; head: length 1.57, width (including eyes) 2.72, interocular width 1.53; lengths of antennal segments: I –0.43, II – 1.25, III – 1.03, IV – 1.46, V– 1.31; length of labial segments: I –0.60, II – 1.25, III – 0.87, IV – 0.64; pronotum: length 2.66, width (including humeri) 6.47; scutellum: length 4.77, width (at basal angles) 4.04.</p></tp:treatment-sec><tp:treatment-sec sec-type="Differential diagnosis" id="SECID0EDNAI"><title>Differential diagnosis.</title><p>This species resembles other members of this genus externally but the genitalia characters like the laterotergites IX having the caudal margin irregularly truncated, smooth, without any denticle and the drop-shaped apical receptacle differentiates this species from its congeners.</p></tp:treatment-sec><tp:treatment-sec sec-type="distribution" id="SECID0EINAI"><title>Distribution.</title><p>India: Sikkim (Mungphu), Tamil Nadu (Udhagamandalam = Ootacamund) (Distant, 1900b), Arunachal Pradesh (Pasighat) (new record); Burma (Distant, 1902); China (Rider, unpublished catalogue).</p><fig id="F12" position="float" orientation="portrait"><object-id xmlns:xlink="http://www.w3.org/1999/xlink" content-type="doi" xlink:type="simple">10.3897/zookeys.1148.95629.figures56-62</object-id><object-id xmlns:xlink="http://www.w3.org/1999/xlink" content-type="arpha" xlink:type="simple">926B6D9C-BFDD-52D3-B24D-C3C3FD7FFFE2</object-id><label>Figures 56–62.</label><caption><p><italic><tp:taxon-name><tp:taxon-name-part taxon-name-part-type="genus" reg="Dunnius">Dunnius</tp:taxon-name-part><tp:taxon-name-part taxon-name-part-type="species" reg="fulvescens">fulvescens</tp:taxon-name-part></tp:taxon-name></italic> (Dallas) <bold>56</bold> metasternal carina with cruciform posterior apex (arrow showing the cruciform posterior apex) and basal abdominal tubercle <bold>57</bold> external scent efferent system (arrow showing the peritreme) <bold>58</bold> close up of posterior end of ventral side of female abdomen (terminalia) <bold>59</bold> terminalia (dorsal) <bold>60</bold> terminalia (ventral) <bold>61</bold> spermatheca <bold>62</bold> spermathecal pump. Scale bar: 0.25 mm. Abbreviation: rs–ring sclerites.</p></caption><graphic xmlns:xlink="http://www.w3.org/1999/xlink" xlink:href="zookeys-1148-079_article-95629__-g012.jpg" position="float" orientation="portrait" xlink:type="simple" id="oo_811000.jpg"><uri content-type="original_file" xlink:type="simple">https://binary.pensoft.net/fig/811000</uri></graphic></fig></tp:treatment-sec><ref-list><ref id="B13"><mixed-citation xmlns:xlink="http://www.w3.org/1999/xlink" xlink:type="simple"><person-group><name name-style="western"><surname>Dohrn</surname><given-names>A</given-names></name></person-group> (<year>1859</year>) <source>Catalogus Hemipterorum.</source><publisher-name>Herrcke and Lebeling</publisher-name>, <publisher-loc>Stettin</publisher-loc>, <size units="page">112 pp</size>.</mixed-citation></ref><ref id="B38"><mixed-citation xmlns:xlink="http://www.w3.org/1999/xlink" xlink:type="simple"><person-group><name name-style="western"><surname>Walker</surname><given-names>F</given-names></name></person-group> (<year>1867</year>) Catalogue of the Specimens of Heteropterous <tp:taxon-name><tp:taxon-name-part taxon-name-part-type="order">Hemiptera</tp:taxon-name-part></tp:taxon-name> in the Collection of the British Museum. Part II. Scutata. E. Newman, London, 241–417.</mixed-citation></ref><ref id="B35"><mixed-citation xmlns:xlink="http://www.w3.org/1999/xlink" xlink:type="simple"><person-group><name name-style="western"><surname>Stål</surname><given-names>C</given-names></name></person-group> (<year>1876</year>) <article-title>Enumeratio Hemipterorum. Bidrag till en förenteckning over alla hittils kända <tp:taxon-name><tp:taxon-name-part taxon-name-part-type="order">Hemiptera</tp:taxon-name-part></tp:taxon-name>, jemte systematiska meddelanden. 5. [Checklist of <tp:taxon-name><tp:taxon-name-part taxon-name-part-type="order">Hemiptera</tp:taxon-name-part></tp:taxon-name>. Contribution to a list of all hitherto known <tp:taxon-name><tp:taxon-name-part taxon-name-part-type="order">Hemiptera</tp:taxon-name-part></tp:taxon-name>, along with systematic notes. 5]. Kongliga Svenska Vetenskaps-Akademiens Handligar.</article-title><source>Ny Följd</source><volume>14</volume>(<issue>4</issue>): <fpage>1</fpage>–<lpage>162</lpage>.</mixed-citation></ref><ref id="B22"><mixed-citation xmlns:xlink="http://www.w3.org/1999/xlink" xlink:type="simple"><person-group><name name-style="western"><surname>Lethierry</surname><given-names>L</given-names></name><name name-style="western"><surname>Severin</surname><given-names>G</given-names></name></person-group> (<year>1893</year>) Catalogue général des Hémiptères (Vol. 1). <tp:taxon-name><tp:taxon-name-part taxon-name-part-type="family">Pentatomidae</tp:taxon-name-part></tp:taxon-name>. Bruxelles, [x +] 286 pp. <ext-link xlink:href="10.5962/bhl.title.15830" ext-link-type="doi" xlink:type="simple">https://doi.org/10.5962/bhl.title.15830</ext-link></mixed-citation></ref><ref id="B9"><mixed-citation xmlns:xlink="http://www.w3.org/1999/xlink" xlink:type="simple"><person-group><name name-style="western"><surname>Distant</surname><given-names>WL</given-names></name></person-group> (<year>1900b</year>) <article-title>Rhynchotal Notes. – IV. <tp:taxon-name><tp:taxon-name-part taxon-name-part-type="suborder">Heteroptera</tp:taxon-name-part></tp:taxon-name>: PentatominF (part).</article-title><source>Annals &amp; Magazine of Natural History</source><volume>5</volume>(<issue>7</issue>): <fpage>386</fpage>–<lpage>397</lpage>. <ext-link xlink:href="10.1080/00222930008678302" ext-link-type="doi" xlink:type="simple">https://doi.org/10.1080/00222930008678302</ext-link></mixed-citation></ref><ref id="B10"><mixed-citation xmlns:xlink="http://www.w3.org/1999/xlink" xlink:type="simple"><person-group><name name-style="western"><surname>Distant</surname><given-names>WL</given-names></name></person-group> (<year>1901</year>) <article-title>Enumeration of the <tp:taxon-name><tp:taxon-name-part taxon-name-part-type="suborder">Heteroptera</tp:taxon-name-part></tp:taxon-name> (<tp:taxon-name><tp:taxon-name-part taxon-name-part-type="order">Rhynchota</tp:taxon-name-part></tp:taxon-name>) collected by Signor Leonardo Fea in Burma and its vicinity. Part I. Family <tp:taxon-name><tp:taxon-name-part taxon-name-part-type="family">Pentatomidae</tp:taxon-name-part></tp:taxon-name>.</article-title><source>The Transactions of the Entomological Society of London</source><volume>1901</volume>(<issue>1</issue>): <fpage>99</fpage>–<lpage>114</lpage>. <ext-link xlink:href="10.1111/j.1365-2311.1901.tb02734.x" ext-link-type="doi" xlink:type="simple">https://doi.org/10.1111/j.1365-2311.1901.tb02734.x</ext-link></mixed-citation></ref><ref id="B11"><mixed-citation xmlns:xlink="http://www.w3.org/1999/xlink" xlink:type="simple"><person-group><name name-style="western"><surname>Distant</surname><given-names>WL</given-names></name></person-group> (<year>1902</year>) <tp:taxon-name><tp:taxon-name-part taxon-name-part-type="order">Rhynchota</tp:taxon-name-part></tp:taxon-name> (Vol. I). <tp:taxon-name><tp:taxon-name-part taxon-name-part-type="suborder">Heteroptera</tp:taxon-name-part></tp:taxon-name>. In: Blanford WT (Ed.) The Fauna of British India, including Ceylon and Burma. Taylor and Francis, London, [XXXVII +] 438 pp.</mixed-citation></ref><ref id="B20"><mixed-citation xmlns:xlink="http://www.w3.org/1999/xlink" xlink:type="simple"><person-group><name name-style="western"><surname>Kirkaldy</surname><given-names>GW</given-names></name></person-group> (<year>1909</year>) Catalogue of the <tp:taxon-name><tp:taxon-name-part taxon-name-part-type="order">Hemiptera</tp:taxon-name-part></tp:taxon-name> (<tp:taxon-name><tp:taxon-name-part taxon-name-part-type="suborder">Heteroptera</tp:taxon-name-part></tp:taxon-name>) with biological and anatomical references, lists of foodplants and parasites, etc. Prefaced by a discussion on Nomenclature and an analytical table of families (Vol. I). <tp:taxon-name><tp:taxon-name-part taxon-name-part-type="family">Cimicidae</tp:taxon-name-part></tp:taxon-name>. Felix L. Dames, Berlin, [xl +] 392 pp. <ext-link xlink:href="10.5962/bhl.title.15205" ext-link-type="doi" xlink:type="simple">https://doi.org/10.5962/bhl.title.15205</ext-link></mixed-citation></ref><ref id="B6"><mixed-citation xmlns:xlink="http://www.w3.org/1999/xlink" xlink:type="simple"><person-group><name name-style="western"><surname>Chatterjee</surname><given-names>NC</given-names></name></person-group> (<year>1934</year>) <article-title>Entomological investigations on the spike disease of sandal (24). <tp:taxon-name><tp:taxon-name-part taxon-name-part-type="family">Pentatomidae</tp:taxon-name-part></tp:taxon-name> (Hemipt.).</article-title><source>Indian Forest Records</source><volume>20</volume>: <fpage>1</fpage>–<lpage>31</lpage>.</mixed-citation></ref><ref id="B5"><mixed-citation xmlns:xlink="http://www.w3.org/1999/xlink" xlink:type="simple"><person-group><name name-style="western"><surname>Chandra</surname><given-names>A</given-names></name></person-group> (<year>1953</year>) <article-title>Order <tp:taxon-name><tp:taxon-name-part taxon-name-part-type="order">Hemiptera</tp:taxon-name-part></tp:taxon-name> (in part). Family <tp:taxon-name><tp:taxon-name-part taxon-name-part-type="family">Pentatomidae</tp:taxon-name-part></tp:taxon-name>.</article-title> In: <person-group><name name-style="western"><surname>Roonwal</surname><given-names>ML</given-names></name><name name-style="western"><surname>Mathur</surname><given-names>RN</given-names></name><name name-style="western"><surname>Bhasin</surname><given-names>GD</given-names></name><name name-style="western"><surname>Singh</surname><given-names>B</given-names></name><name name-style="western"><surname>Pant</surname><given-names>GD</given-names></name><name name-style="western"><surname>Chandra</surname><given-names>A</given-names></name><name name-style="western"><surname>Katiyar</surname><given-names>KN</given-names></name><name name-style="western"><surname>Mathur</surname><given-names>RK</given-names></name></person-group> (<role>Eds</role>) <issue-title>A Systematic Catalogue of the Main Identified Entomological Collection at the Forest Research Institute, Dehra Dun.</issue-title><source>Parts 9–21. Orders <tp:taxon-name><tp:taxon-name-part taxon-name-part-type="order">Isoptera</tp:taxon-name-part></tp:taxon-name>, <tp:taxon-name><tp:taxon-name-part taxon-name-part-type="order">Embioptera</tp:taxon-name-part></tp:taxon-name>, <tp:taxon-name><tp:taxon-name-part taxon-name-part-type="order">Psocoptera</tp:taxon-name-part></tp:taxon-name>, <tp:taxon-name><tp:taxon-name-part taxon-name-part-type="suborder">Anoplura</tp:taxon-name-part></tp:taxon-name>, <tp:taxon-name><tp:taxon-name-part taxon-name-part-type="order">Ephemeroptera</tp:taxon-name-part></tp:taxon-name>, <tp:taxon-name><tp:taxon-name-part taxon-name-part-type="order">Odonata</tp:taxon-name-part></tp:taxon-name>, <tp:taxon-name><tp:taxon-name-part taxon-name-part-type="order">Thysanoptera</tp:taxon-name-part></tp:taxon-name> and <tp:taxon-name><tp:taxon-name-part taxon-name-part-type="order">Hemiptera</tp:taxon-name-part></tp:taxon-name>. Government of India Press, Calcutta</source>, <fpage>83</fpage>–<lpage>102</lpage>.</mixed-citation></ref><ref id="B24"><mixed-citation xmlns:xlink="http://www.w3.org/1999/xlink" xlink:type="simple"><person-group><name name-style="western"><surname>Mathur</surname><given-names>RN</given-names></name><name name-style="western"><surname>Singh</surname><given-names>B</given-names></name></person-group> (<year>1960</year>) <article-title>A list of insect pests of forest plants in India and the adjacent countries (arranged alphabetically according to the plant genera and species, for the use of forest officers). Part 9. List of insect pests of plant genera S (<italic><tp:taxon-name><tp:taxon-name-part taxon-name-part-type="genus">Sabia</tp:taxon-name-part></tp:taxon-name></italic> to <italic><tp:taxon-name><tp:taxon-name-part taxon-name-part-type="genus">Syzygium</tp:taxon-name-part></tp:taxon-name></italic>).</article-title><source>Indian Forest Bulletin</source><volume>171</volume>(<issue>8</issue>): <fpage>1</fpage>–<lpage>88</lpage>. [ns]</mixed-citation></ref><ref id="B40"><mixed-citation xmlns:xlink="http://www.w3.org/1999/xlink" xlink:type="simple"><person-group><name name-style="western"><surname>Yang</surname><given-names>W-I</given-names></name></person-group> (<year>1962</year>) Economic Insect Fauna of China: Fasc. 2. <tp:taxon-name><tp:taxon-name-part taxon-name-part-type="order">Hemiptera</tp:taxon-name-part></tp:taxon-name><tp:taxon-name><tp:taxon-name-part taxon-name-part-type="family">Pentatomidae</tp:taxon-name-part></tp:taxon-name>. Academia Sinica, Science Press, Beijing, China, [x +] 138 pp. [10 pls.]</mixed-citation></ref><ref id="B18"><mixed-citation xmlns:xlink="http://www.w3.org/1999/xlink" xlink:type="simple"><person-group><name name-style="western"><surname>Jiang</surname><given-names>ZL</given-names></name></person-group> (<year>1985</year>) <article-title>The <tp:taxon-name><tp:taxon-name-part taxon-name-part-type="order">Hemiptera</tp:taxon-name-part></tp:taxon-name> of Yunnan – A list of the family <tp:taxon-name><tp:taxon-name-part taxon-name-part-type="family">Pentatomidae</tp:taxon-name-part></tp:taxon-name>.</article-title><source>Yunnan Forestry Science and Technology</source><volume>1985</volume>(<issue>2</issue>): <fpage>54</fpage>–<lpage>67</lpage>.</mixed-citation></ref><ref id="B44"><mixed-citation xmlns:xlink="http://www.w3.org/1999/xlink" xlink:type="simple"><person-group><name name-style="western"><surname>Zhang</surname><given-names>SM</given-names></name><name name-style="western"><surname>Lin</surname><given-names>Y-j</given-names></name><name name-style="western"><surname>Jiang</surname><given-names>Z-L</given-names></name></person-group> (<year>1987</year>) <tp:taxon-name><tp:taxon-name-part taxon-name-part-type="family">Pentatomidae</tp:taxon-name-part></tp:taxon-name>. [113–148.] In: Huang FS (Ed.) Forest Insects of Yunnan. Yunnan Science and Technology Press, Kunming, [9 +] 1622 pp.</mixed-citation></ref><ref id="B43"><mixed-citation xmlns:xlink="http://www.w3.org/1999/xlink" xlink:type="simple"><person-group><name name-style="western"><surname>Zhang</surname><given-names>S-M</given-names></name><name name-style="western"><surname>Lin</surname><given-names>Y-j</given-names></name></person-group> (<year>1990</year>) <article-title>The newly recorded pentatomid bugs in Xishuangbana and their faunal structures.</article-title><source>Acta Agriculturae Universitatis Jiangxiensis</source><volume>12</volume>: <fpage>1</fpage>–<lpage>7</lpage>.</mixed-citation></ref><ref id="B41"><mixed-citation xmlns:xlink="http://www.w3.org/1999/xlink" xlink:type="simple"><person-group><name name-style="western"><surname>Yang</surname><given-names>D-H</given-names></name></person-group> (<year>1993</year>) <source>Fauna of Xishuang Banna [sic].</source><publisher-name>Yunnan University Press</publisher-name>, <publisher-loc>Kunming</publisher-loc>, <size units="page">299 pp</size>.</mixed-citation></ref><ref id="B45"><mixed-citation xmlns:xlink="http://www.w3.org/1999/xlink" xlink:type="simple"><person-group><name name-style="western"><surname>Zhang</surname><given-names>S-M</given-names></name><etal/></person-group> (<year>1995</year>) <source>Economic insect fauna of China, Fascicle 50: <tp:taxon-name><tp:taxon-name-part taxon-name-part-type="order">Hemiptera</tp:taxon-name-part></tp:taxon-name> (2).</source><publisher-name>Science Press</publisher-name>, <publisher-loc>Beijing, China</publisher-loc>, <size units="page">169 pp</size>.</mixed-citation></ref><ref id="B27"><mixed-citation xmlns:xlink="http://www.w3.org/1999/xlink" xlink:type="simple"><person-group><name name-style="western"><surname>Rider</surname><given-names>DA</given-names></name><name name-style="western"><surname>Zheng</surname><given-names>L-Y</given-names></name><name name-style="western"><surname>Kerzhner</surname><given-names>IM</given-names></name></person-group> (<year>2002</year>) <article-title>Checklist and nomenclatural notes on the Chinese <tp:taxon-name><tp:taxon-name-part taxon-name-part-type="family">Pentatomidae</tp:taxon-name-part></tp:taxon-name> (<tp:taxon-name><tp:taxon-name-part taxon-name-part-type="suborder">Heteroptera</tp:taxon-name-part></tp:taxon-name>). II. <tp:taxon-name><tp:taxon-name-part taxon-name-part-type="subfamily">Pentatominae</tp:taxon-name-part></tp:taxon-name>.</article-title><source>Zoosystematica Rossica</source><volume>11</volume>(<issue>1</issue>): <fpage>135</fpage>–<lpage>153</lpage>. <ext-link xlink:href="10.31610/zsr/2002.11.1.135" ext-link-type="doi" xlink:type="simple">https://doi.org/10.31610/zsr/2002.11.1.135</ext-link></mixed-citation></ref><ref id="B4"><mixed-citation xmlns:xlink="http://www.w3.org/1999/xlink" xlink:type="simple"><person-group><name name-style="western"><surname>Chakraborty</surname><given-names>SP</given-names></name><name name-style="western"><surname>Ghosh</surname><given-names>LK</given-names></name></person-group> (<year>2003</year>) <source><tp:taxon-name><tp:taxon-name-part taxon-name-part-type="class">Insecta</tp:taxon-name-part></tp:taxon-name>: <tp:taxon-name><tp:taxon-name-part taxon-name-part-type="order">Hemiptera</tp:taxon-name-part></tp:taxon-name>: <tp:taxon-name><tp:taxon-name-part taxon-name-part-type="suborder">Heteroptera</tp:taxon-name-part></tp:taxon-name>: <tp:taxon-name><tp:taxon-name-part taxon-name-part-type="superfamily">Pentatomoidae</tp:taxon-name-part></tp:taxon-name> [sic]. 509–524. State Fauna Series 9. Fauna of Sikkim (Part 2).</source><publisher-name>Zoological Survey of India</publisher-name>, <publisher-loc>Kolkata</publisher-loc>, <size units="page">557 pp</size>.</mixed-citation></ref><ref id="B25"><mixed-citation xmlns:xlink="http://www.w3.org/1999/xlink" xlink:type="simple"><person-group><name name-style="western"><surname>Rider</surname><given-names>DA</given-names></name></person-group> (<year>2006</year>) Family <tp:taxon-name><tp:taxon-name-part taxon-name-part-type="family">Pentatomidae</tp:taxon-name-part></tp:taxon-name> Leach, 1815. [233–402.] In: Aukema B, Rieger Ch (Eds) Catalogue of the <tp:taxon-name><tp:taxon-name-part taxon-name-part-type="suborder">Heteroptera</tp:taxon-name-part></tp:taxon-name> of the Palaearctic Region (Vol. 5). The Netherlands Entomological Society, Amsterdam, [xiii +] 550 pp.</mixed-citation></ref></ref-list></tp:taxon-treatment>
