# Supplementary material for: ﻿Revision of Acesines Stål and Dunnius Distant, resurrection of Mycterizon Breddin (Hemiptera, Heteroptera, Pentatomidae, Pentatominae), and description of a new species from India
Source: Zookeys. 2023 Feb 16;1148:79–117. doi: 10.3897/zookeys.1148.95629 (PMC10208443; doi:10.3897/zookeys.1148.95629)
Supplement: XML Treatment for Dunnius laticeps [file zookeys.1148.95629-treatment8.xml]

<!DOCTYPE tp:taxon-treatment
  PUBLIC "-//TaxonX//DTD Taxonomic Treatment Publishing DTD v0 20100105//EN" "tax-treatment-NSO.dtd">
<tp:taxon-treatment xmlns:tp="http://www.plazi.org/taxpub"><tp:treatment-meta><kwd-group><label>Taxon classification</label><kwd>
              <named-content content-type="kingdom">Animalia</named-content>
            </kwd><kwd>
              <named-content content-type="order">Hemiptera</named-content>
            </kwd><kwd>
              <named-content content-type="family">Pentatomidae</named-content>
            </kwd></kwd-group><mixed-citation publication-type="journal"><person-group><name><surname>Salini</surname><given-names>Santhamma</given-names></name><name><surname>Gracy</surname><given-names>R. G.</given-names></name><name><surname>Akoijam</surname><given-names>Romila</given-names></name><name><surname>Rabbani</surname><given-names>Mehaboob K.</given-names></name><name><surname>David</surname><given-names>K. Jacob</given-names></name><name><surname>Roca-Cusachs</surname><given-names>Marcos</given-names></name></person-group><article-title>﻿Revision of <italic><tp:taxon-name><tp:taxon-name-part taxon-name-part-type="genus" reg="Acesines">Acesines</tp:taxon-name-part></tp:taxon-name></italic> Stål and <italic><tp:taxon-name><tp:taxon-name-part taxon-name-part-type="genus" reg="Dunnius">Dunnius</tp:taxon-name-part></tp:taxon-name></italic> Distant, resurrection of <italic><tp:taxon-name><tp:taxon-name-part taxon-name-part-type="genus" reg="Mycterizon">Mycterizon</tp:taxon-name-part></tp:taxon-name></italic> Breddin (<tp:taxon-name><tp:taxon-name-part taxon-name-part-type="order">Hemiptera</tp:taxon-name-part></tp:taxon-name>, <tp:taxon-name><tp:taxon-name-part taxon-name-part-type="suborder">Heteroptera</tp:taxon-name-part></tp:taxon-name>, <tp:taxon-name><tp:taxon-name-part taxon-name-part-type="family">Pentatomidae</tp:taxon-name-part></tp:taxon-name>, <tp:taxon-name><tp:taxon-name-part taxon-name-part-type="subfamily">Pentatominae</tp:taxon-name-part></tp:taxon-name>), and description of a new species from India</article-title><source>Zookeys</source><day>16</day><month>02</month><year>2023</year><volume>1148</volume><fpage>79</fpage><lpage>117</lpage><pub-id pub-id-type="doi">10.3897/zookeys.1148.95629</pub-id></mixed-citation></tp:treatment-meta><tp:nomenclature><label>﻿</label><tp:taxon-name>
            <object-id xmlns:xlink="http://www.w3.org/1999/xlink" content-type="arpha" xlink:type="simple">D8355E55-3837-54DD-B09F-4699388C9D3B</object-id>
            <tp:taxon-name-part taxon-name-part-type="genus" reg="Dunnius">Dunnius</tp:taxon-name-part>
            <tp:taxon-name-part taxon-name-part-type="species" reg="laticeps">laticeps</tp:taxon-name-part>
          </tp:taxon-name><tp:taxon-authority>(Zheng &amp; Liu, 1987)</tp:taxon-authority><tp:taxon-status xmlns:xlink="http://www.w3.org/1999/xlink" xlink:type="simple">comb. nov.</tp:taxon-status><tp:nomenclature-citation-list><tp:nomenclature-citation><tp:taxon-name>
                <tp:taxon-name-part taxon-name-part-type="genus" reg="Acesines">Acesines</tp:taxon-name-part>
                <tp:taxon-name-part taxon-name-part-type="species" reg="laticeps">laticeps</tp:taxon-name-part>
              </tp:taxon-name><comment>Zheng &amp; Liu, 1987: 187–188, 191, figs 25–29 (original description). Holotype: ♂, Yunnan (Mengla), China (Nankai University), 17.IX.1979, Zou Huan-guang leg.</comment></tp:nomenclature-citation><tp:nomenclature-citation><tp:taxon-name>
                <tp:taxon-name-part taxon-name-part-type="genus" reg="Acesines">Acesines</tp:taxon-name-part>
                <tp:taxon-name-part taxon-name-part-type="species" reg="laticeps">laticeps</tp:taxon-name-part>
              </tp:taxon-name><comment>: <xref ref-type="bibr" rid="B43">Zhang and Lin (1990)</xref>: 2 (distribution); <xref ref-type="bibr" rid="B27">Rider et al. (2002)</xref>: 135 (Chinese distribution); <xref ref-type="bibr" rid="B25">Rider (2006)</xref>: 259 (catalogue).</comment></tp:nomenclature-citation></tp:nomenclature-citation-list></tp:nomenclature><tp:treatment-sec sec-type="type material" id="SECID0E5QAI"><title>Type material.</title><p>Not examined. The description was based on a single male specimen (holotype) from Yunnan, China and is deposited in Nankai University as per the original description.</p></tp:treatment-sec><tp:treatment-sec sec-type="notes" id="SECID0EDRAI"><title>Note.</title><p>This species was originally described in the genus <italic><tp:taxon-name><tp:taxon-name-part taxon-name-part-type="genus" reg="Acesines">Acesines</tp:taxon-name-part></tp:taxon-name></italic> Stål, but the illustration of dorsal habitus and the male genitalia which were provided in the original description by <xref ref-type="bibr" rid="B46">Zheng and Liu (1987)</xref> indicate that it is not congeneric with members of <italic><tp:taxon-name><tp:taxon-name-part taxon-name-part-type="genus" reg="Acesines">Acesines</tp:taxon-name-part></tp:taxon-name></italic>, but rather closely resembles members of <italic><tp:taxon-name><tp:taxon-name-part taxon-name-part-type="genus" reg="Dunnius">Dunnius</tp:taxon-name-part></tp:taxon-name></italic>, especially <italic><tp:taxon-name><tp:taxon-name-part taxon-name-part-type="genus" reg="Dunnius">D.</tp:taxon-name-part><tp:taxon-name-part taxon-name-part-type="species" reg="barpetensis">barpetensis</tp:taxon-name-part></tp:taxon-name></italic> sp. nov. described in this paper. <xref ref-type="bibr" rid="B14">Fan (2011)</xref> transferred <italic><tp:taxon-name><tp:taxon-name-part taxon-name-part-type="genus" reg="Acesines">A.</tp:taxon-name-part><tp:taxon-name-part taxon-name-part-type="species" reg="laticeps">laticeps</tp:taxon-name-part></tp:taxon-name></italic> with the other two species, <italic><tp:taxon-name><tp:taxon-name-part taxon-name-part-type="genus" reg="Acesines">A.</tp:taxon-name-part><tp:taxon-name-part taxon-name-part-type="species" reg="tridentatus">tridentatus</tp:taxon-name-part></tp:taxon-name></italic> and <italic><tp:taxon-name><tp:taxon-name-part taxon-name-part-type="genus" reg="Acesines">A.</tp:taxon-name-part><tp:taxon-name-part taxon-name-part-type="species" reg="trifasciatus">trifasciatus</tp:taxon-name-part></tp:taxon-name></italic>, from <italic><tp:taxon-name><tp:taxon-name-part taxon-name-part-type="genus" reg="Acesines">Acesines</tp:taxon-name-part></tp:taxon-name></italic> to <italic><tp:taxon-name><tp:taxon-name-part taxon-name-part-type="genus" reg="Dunnius">Dunnius</tp:taxon-name-part></tp:taxon-name></italic> based on length of labium and mesosternal ridge thickness, and redescribed and illustrated the male and female genitalia of <italic><tp:taxon-name><tp:taxon-name-part taxon-name-part-type="genus" reg="Dunnius">D.</tp:taxon-name-part><tp:taxon-name-part taxon-name-part-type="species" reg="laticeps">laticeps</tp:taxon-name-part></tp:taxon-name></italic>. Another important diagnostic for differentiating the members of <italic><tp:taxon-name><tp:taxon-name-part taxon-name-part-type="genus" reg="Acesines">Acesines</tp:taxon-name-part></tp:taxon-name></italic> from <italic><tp:taxon-name><tp:taxon-name-part taxon-name-part-type="genus" reg="Dunnius">Dunnius</tp:taxon-name-part></tp:taxon-name></italic> is the notch at the posterior apex of metasternum, which is designed to accommodate the apex of short basal abdominal tubercle, and this is evident in the holotype image of the type species, <italic><tp:taxon-name><tp:taxon-name-part taxon-name-part-type="genus" reg="Acesines">A.</tp:taxon-name-part><tp:taxon-name-part taxon-name-part-type="species" reg="breviceps">breviceps</tp:taxon-name-part></tp:taxon-name></italic> (the photographs were provided by courtesy of Gunvi Lindberg). This was mentioned by <xref ref-type="bibr" rid="B11">Distant (1902)</xref> as a genus diagnostic for <italic><tp:taxon-name><tp:taxon-name-part taxon-name-part-type="genus" reg="Acesines">Acesines</tp:taxon-name-part></tp:taxon-name></italic> as “… abdomen with a distinct basal tubercle or spine which touches the metasternum ...”, but in the case of <italic><tp:taxon-name><tp:taxon-name-part taxon-name-part-type="genus" reg="Dunnius">Dunnius</tp:taxon-name-part></tp:taxon-name></italic>, the metasternum forming a central cruciform process and not notched posteriorly and the basal abdominal tubercle rather short, approximately reaching metasternal process (indicates that it is not in contact with metasternum). Although the original description of <italic><tp:taxon-name><tp:taxon-name-part taxon-name-part-type="genus" reg="Dunnius">D.</tp:taxon-name-part><tp:taxon-name-part taxon-name-part-type="species" reg="laticeps">laticeps</tp:taxon-name-part></tp:taxon-name></italic> did not mention these diagnostics, the ventral habitus image provided by <xref ref-type="bibr" rid="B14">Fan (2011</xref>: 573, fig. 215) indicates that the apex of basal abdominal tubercle of <italic><tp:taxon-name><tp:taxon-name-part taxon-name-part-type="genus" reg="Dunnius">D.</tp:taxon-name-part><tp:taxon-name-part taxon-name-part-type="species" reg="laticeps">laticeps</tp:taxon-name-part></tp:taxon-name></italic> neither accommodated by or nor in contact with metasternum. Moreover, the similarity of male genitalia like the shape of paramere, genital capsule (shape of caudolateral lobes, ventral and dorsal rim) and shape of phallus with <italic><tp:taxon-name><tp:taxon-name-part taxon-name-part-type="genus" reg="Dunnius">Dunnius</tp:taxon-name-part><tp:taxon-name-part taxon-name-part-type="species" reg="barpetensis">barpetensis</tp:taxon-name-part></tp:taxon-name></italic> sp. nov. Based on the above evidence, this species is transferred from <italic><tp:taxon-name><tp:taxon-name-part taxon-name-part-type="genus" reg="Acesines">Acesines</tp:taxon-name-part></tp:taxon-name></italic> to <italic><tp:taxon-name><tp:taxon-name-part taxon-name-part-type="genus" reg="Dunnius">Dunnius</tp:taxon-name-part></tp:taxon-name></italic> in this work.</p></tp:treatment-sec><ref-list><ref id="B43"><mixed-citation xmlns:xlink="http://www.w3.org/1999/xlink" xlink:type="simple"><person-group><name name-style="western"><surname>Zhang</surname><given-names>S-M</given-names></name><name name-style="western"><surname>Lin</surname><given-names>Y-j</given-names></name></person-group> (<year>1990</year>) <article-title>The newly recorded pentatomid bugs in Xishuangbana and their faunal structures.</article-title><source>Acta Agriculturae Universitatis Jiangxiensis</source><volume>12</volume>: <fpage>1</fpage>–<lpage>7</lpage>.</mixed-citation></ref><ref id="B27"><mixed-citation xmlns:xlink="http://www.w3.org/1999/xlink" xlink:type="simple"><person-group><name name-style="western"><surname>Rider</surname><given-names>DA</given-names></name><name name-style="western"><surname>Zheng</surname><given-names>L-Y</given-names></name><name name-style="western"><surname>Kerzhner</surname><given-names>IM</given-names></name></person-group> (<year>2002</year>) <article-title>Checklist and nomenclatural notes on the Chinese <tp:taxon-name><tp:taxon-name-part taxon-name-part-type="family">Pentatomidae</tp:taxon-name-part></tp:taxon-name> (<tp:taxon-name><tp:taxon-name-part taxon-name-part-type="suborder">Heteroptera</tp:taxon-name-part></tp:taxon-name>). II. <tp:taxon-name><tp:taxon-name-part taxon-name-part-type="subfamily">Pentatominae</tp:taxon-name-part></tp:taxon-name>.</article-title><source>Zoosystematica Rossica</source><volume>11</volume>(<issue>1</issue>): <fpage>135</fpage>–<lpage>153</lpage>. <ext-link xlink:href="10.31610/zsr/2002.11.1.135" ext-link-type="doi" xlink:type="simple">https://doi.org/10.31610/zsr/2002.11.1.135</ext-link></mixed-citation></ref><ref id="B25"><mixed-citation xmlns:xlink="http://www.w3.org/1999/xlink" xlink:type="simple"><person-group><name name-style="western"><surname>Rider</surname><given-names>DA</given-names></name></person-group> (<year>2006</year>) Family <tp:taxon-name><tp:taxon-name-part taxon-name-part-type="family">Pentatomidae</tp:taxon-name-part></tp:taxon-name> Leach, 1815. [233–402.] In: Aukema B, Rieger Ch (Eds) Catalogue of the <tp:taxon-name><tp:taxon-name-part taxon-name-part-type="suborder">Heteroptera</tp:taxon-name-part></tp:taxon-name> of the Palaearctic Region (Vol. 5). The Netherlands Entomological Society, Amsterdam, [xiii +] 550 pp.</mixed-citation></ref><ref id="B46"><mixed-citation xmlns:xlink="http://www.w3.org/1999/xlink" xlink:type="simple"><person-group><name name-style="western"><surname>Zheng</surname><given-names>L-Y</given-names></name><name name-style="western"><surname>Liu</surname><given-names>G-Q</given-names></name></person-group> (<year>1987</year>) <article-title>New genus and new species of <tp:taxon-name><tp:taxon-name-part taxon-name-part-type="family">Pentatomidae</tp:taxon-name-part></tp:taxon-name> from Yunnan, China (<tp:taxon-name><tp:taxon-name-part taxon-name-part-type="class">Insecta</tp:taxon-name-part></tp:taxon-name>: <tp:taxon-name><tp:taxon-name-part taxon-name-part-type="order">Hemiptera</tp:taxon-name-part></tp:taxon-name>).</article-title><source>Acta Zootaxonomica Sinica</source><volume>12</volume>(<issue>2</issue>): <fpage>181</fpage>–<lpage>191</lpage>.</mixed-citation></ref><ref id="B14"><mixed-citation xmlns:xlink="http://www.w3.org/1999/xlink" xlink:type="simple"><person-group><name name-style="western"><surname>Fan</surname><given-names>Z-H</given-names></name></person-group> (<year>2011</year>) <source>Study on the taxonomy of <tp:taxon-name><tp:taxon-name-part taxon-name-part-type="subfamily">Pentatominae</tp:taxon-name-part></tp:taxon-name> from China (<tp:taxon-name><tp:taxon-name-part taxon-name-part-type="order">Hemiptera</tp:taxon-name-part></tp:taxon-name>: <tp:taxon-name><tp:taxon-name-part taxon-name-part-type="suborder">Heteroptera</tp:taxon-name-part></tp:taxon-name>: <tp:taxon-name><tp:taxon-name-part taxon-name-part-type="family">Pentatomidae</tp:taxon-name-part></tp:taxon-name>). Ph. D.</source><publisher-name>Dissertation</publisher-name>, <publisher-loc>unpublished</publisher-loc>, <size units="page">614 pp</size>.</mixed-citation></ref><ref id="B11"><mixed-citation xmlns:xlink="http://www.w3.org/1999/xlink" xlink:type="simple"><person-group><name name-style="western"><surname>Distant</surname><given-names>WL</given-names></name></person-group> (<year>1902</year>) <tp:taxon-name><tp:taxon-name-part taxon-name-part-type="order">Rhynchota</tp:taxon-name-part></tp:taxon-name> (Vol. I). <tp:taxon-name><tp:taxon-name-part taxon-name-part-type="suborder">Heteroptera</tp:taxon-name-part></tp:taxon-name>. In: Blanford WT (Ed.) The Fauna of British India, including Ceylon and Burma. Taylor and Francis, London, [XXXVII +] 438 pp.</mixed-citation></ref></ref-list></tp:taxon-treatment>
