# Supplementary material for: ﻿Revision of Acesines Stål and Dunnius Distant, resurrection of Mycterizon Breddin (Hemiptera, Heteroptera, Pentatomidae, Pentatominae), and description of a new species from India
Source: Zookeys. 2023 Feb 16;1148:79–117. doi: 10.3897/zookeys.1148.95629 (PMC10208443; doi:10.3897/zookeys.1148.95629)
Supplement: XML Treatment for Dunnius trifasciatus [file zookeys.1148.95629-treatment10.xml]

<!DOCTYPE tp:taxon-treatment
  PUBLIC "-//TaxonX//DTD Taxonomic Treatment Publishing DTD v0 20100105//EN" "tax-treatment-NSO.dtd">
<tp:taxon-treatment xmlns:tp="http://www.plazi.org/taxpub"><tp:treatment-meta><kwd-group><label>Taxon classification</label><kwd>
              <named-content content-type="kingdom">Animalia</named-content>
            </kwd><kwd>
              <named-content content-type="order">Hemiptera</named-content>
            </kwd><kwd>
              <named-content content-type="family">Pentatomidae</named-content>
            </kwd></kwd-group><mixed-citation publication-type="journal"><person-group><name><surname>Salini</surname><given-names>Santhamma</given-names></name><name><surname>Gracy</surname><given-names>R. G.</given-names></name><name><surname>Akoijam</surname><given-names>Romila</given-names></name><name><surname>Rabbani</surname><given-names>Mehaboob K.</given-names></name><name><surname>David</surname><given-names>K. Jacob</given-names></name><name><surname>Roca-Cusachs</surname><given-names>Marcos</given-names></name></person-group><article-title>﻿Revision of <italic><tp:taxon-name><tp:taxon-name-part taxon-name-part-type="genus" reg="Acesines">Acesines</tp:taxon-name-part></tp:taxon-name></italic> Stål and <italic><tp:taxon-name><tp:taxon-name-part taxon-name-part-type="genus" reg="Dunnius">Dunnius</tp:taxon-name-part></tp:taxon-name></italic> Distant, resurrection of <italic><tp:taxon-name><tp:taxon-name-part taxon-name-part-type="genus" reg="Mycterizon">Mycterizon</tp:taxon-name-part></tp:taxon-name></italic> Breddin (<tp:taxon-name><tp:taxon-name-part taxon-name-part-type="order">Hemiptera</tp:taxon-name-part></tp:taxon-name>, <tp:taxon-name><tp:taxon-name-part taxon-name-part-type="suborder">Heteroptera</tp:taxon-name-part></tp:taxon-name>, <tp:taxon-name><tp:taxon-name-part taxon-name-part-type="family">Pentatomidae</tp:taxon-name-part></tp:taxon-name>, <tp:taxon-name><tp:taxon-name-part taxon-name-part-type="subfamily">Pentatominae</tp:taxon-name-part></tp:taxon-name>), and description of a new species from India</article-title><source>Zookeys</source><day>16</day><month>02</month><year>2023</year><volume>1148</volume><fpage>79</fpage><lpage>117</lpage><pub-id pub-id-type="doi">10.3897/zookeys.1148.95629</pub-id></mixed-citation></tp:treatment-meta><tp:nomenclature><label>﻿</label><tp:taxon-name>
            <object-id xmlns:xlink="http://www.w3.org/1999/xlink" content-type="arpha" xlink:type="simple">5A5C7408-BC27-565F-9882-C8318AB37335</object-id>
            <tp:taxon-name-part taxon-name-part-type="genus" reg="Dunnius">Dunnius</tp:taxon-name-part>
            <tp:taxon-name-part taxon-name-part-type="species" reg="trifasciatus">trifasciatus</tp:taxon-name-part>
          </tp:taxon-name><tp:taxon-authority>(Xiong &amp; Liu, 1995)</tp:taxon-authority><tp:taxon-status xmlns:xlink="http://www.w3.org/1999/xlink" xlink:type="simple">comb. nov.</tp:taxon-status><tp:nomenclature-citation-list><tp:nomenclature-citation><tp:taxon-name>
                <tp:taxon-name-part taxon-name-part-type="genus" reg="Acesines">Acesines</tp:taxon-name-part>
                <tp:taxon-name-part taxon-name-part-type="species" reg="trifasciatus">trifasciatus</tp:taxon-name-part>
              </tp:taxon-name><comment>Xiong &amp; Liu, 1995: 263–264, fig. 1a–d (original description). Holotype: ♂, Yunnan (Mengzhe), China, 19.VI.1984, Xiong Jiang leg. (Kunming Institute of Zoology, Chinese Academy of Science).</comment></tp:nomenclature-citation><tp:nomenclature-citation><tp:taxon-name>
                <tp:taxon-name-part taxon-name-part-type="genus" reg="Acesines">Acesines</tp:taxon-name-part>
                <tp:taxon-name-part taxon-name-part-type="species" reg="trifaciatus">trifaciatus</tp:taxon-name-part>
              </tp:taxon-name><comment>Xiong &amp; Liu, 1995: 266 (lapsus calami).</comment></tp:nomenclature-citation><tp:nomenclature-citation><tp:taxon-name>
                <tp:taxon-name-part taxon-name-part-type="genus" reg="Acesines">Acesines</tp:taxon-name-part>
                <tp:taxon-name-part taxon-name-part-type="species" reg="trifaciatus">trifaciatus</tp:taxon-name-part>
              </tp:taxon-name><comment>: <xref ref-type="bibr" rid="B27">Rider et al. (2002)</xref>: 135 (Chinese distribution); <xref ref-type="bibr" rid="B25">Rider (2006)</xref>: 259 (catalogue); <xref ref-type="bibr" rid="B23">Li et al. (2015)</xref>: 267 (distribution in China).</comment></tp:nomenclature-citation></tp:nomenclature-citation-list></tp:nomenclature><tp:treatment-sec sec-type="type material" id="SECID0EJ6AI"><title>Type material.</title><p>Not examined. The description was based on a single male specimen (holotype) Yunnan (Mengzhe), China and is deposited in Kunming Institute of Zoology, the Chinese Academy of Science as per the original description.</p></tp:treatment-sec><tp:treatment-sec sec-type="notes" id="SECID0EO6AI"><title>Note.</title><p>See the note under <italic><tp:taxon-name><tp:taxon-name-part taxon-name-part-type="genus" reg="Dunnius">D.</tp:taxon-name-part><tp:taxon-name-part taxon-name-part-type="species" reg="laticeps">laticeps</tp:taxon-name-part></tp:taxon-name></italic> comb. nov. This species was originally described in <italic><tp:taxon-name><tp:taxon-name-part taxon-name-part-type="genus" reg="Acesines">Acesines</tp:taxon-name-part></tp:taxon-name></italic> Stål, but is similar to members of <italic><tp:taxon-name><tp:taxon-name-part taxon-name-part-type="genus" reg="Dunnius">Dunnius</tp:taxon-name-part></tp:taxon-name></italic> in external morphology and male genitalia in the shapes of paramere, genital capsule (shape of caudolateral lobes, ventral and dorsal rims), and shape of phallus, which are similar to that of <italic><tp:taxon-name><tp:taxon-name-part taxon-name-part-type="genus" reg="Dunnius">D.</tp:taxon-name-part><tp:taxon-name-part taxon-name-part-type="species" reg="barpetensis">barpetensis</tp:taxon-name-part></tp:taxon-name></italic> sp. nov. The absence of metasternal notch and the short basal abdominal tubercle, which is not in contact with metasternum (see under the note of <italic><tp:taxon-name><tp:taxon-name-part taxon-name-part-type="genus" reg="Dunnius">D.</tp:taxon-name-part><tp:taxon-name-part taxon-name-part-type="species" reg="laticeps">laticeps</tp:taxon-name-part></tp:taxon-name></italic>), is evident from the description and ventral habitus image of this species by <xref ref-type="bibr" rid="B14">Fan (2011</xref>: 575, fig. 221). This also indicates that <italic><tp:taxon-name><tp:taxon-name-part taxon-name-part-type="genus" reg="Acesines">Acesines</tp:taxon-name-part><tp:taxon-name-part taxon-name-part-type="species" reg="trifasciatus">trifasciatus</tp:taxon-name-part></tp:taxon-name></italic> is congeneric with <italic><tp:taxon-name><tp:taxon-name-part taxon-name-part-type="genus" reg="Dunnius">Dunnius</tp:taxon-name-part></tp:taxon-name></italic> and hence transferred from <italic><tp:taxon-name><tp:taxon-name-part taxon-name-part-type="genus" reg="Acesines">Acesines</tp:taxon-name-part></tp:taxon-name></italic> to <italic><tp:taxon-name><tp:taxon-name-part taxon-name-part-type="genus" reg="Dunnius">Dunnius</tp:taxon-name-part></tp:taxon-name></italic> in this paper.</p></tp:treatment-sec><ref-list><ref id="B27"><mixed-citation xmlns:xlink="http://www.w3.org/1999/xlink" xlink:type="simple"><person-group><name name-style="western"><surname>Rider</surname><given-names>DA</given-names></name><name name-style="western"><surname>Zheng</surname><given-names>L-Y</given-names></name><name name-style="western"><surname>Kerzhner</surname><given-names>IM</given-names></name></person-group> (<year>2002</year>) <article-title>Checklist and nomenclatural notes on the Chinese <tp:taxon-name><tp:taxon-name-part taxon-name-part-type="family">Pentatomidae</tp:taxon-name-part></tp:taxon-name> (<tp:taxon-name><tp:taxon-name-part taxon-name-part-type="suborder">Heteroptera</tp:taxon-name-part></tp:taxon-name>). II. <tp:taxon-name><tp:taxon-name-part taxon-name-part-type="subfamily">Pentatominae</tp:taxon-name-part></tp:taxon-name>.</article-title><source>Zoosystematica Rossica</source><volume>11</volume>(<issue>1</issue>): <fpage>135</fpage>–<lpage>153</lpage>. <ext-link xlink:href="10.31610/zsr/2002.11.1.135" ext-link-type="doi" xlink:type="simple">https://doi.org/10.31610/zsr/2002.11.1.135</ext-link></mixed-citation></ref><ref id="B25"><mixed-citation xmlns:xlink="http://www.w3.org/1999/xlink" xlink:type="simple"><person-group><name name-style="western"><surname>Rider</surname><given-names>DA</given-names></name></person-group> (<year>2006</year>) Family <tp:taxon-name><tp:taxon-name-part taxon-name-part-type="family">Pentatomidae</tp:taxon-name-part></tp:taxon-name> Leach, 1815. [233–402.] In: Aukema B, Rieger Ch (Eds) Catalogue of the <tp:taxon-name><tp:taxon-name-part taxon-name-part-type="suborder">Heteroptera</tp:taxon-name-part></tp:taxon-name> of the Palaearctic Region (Vol. 5). The Netherlands Entomological Society, Amsterdam, [xiii +] 550 pp.</mixed-citation></ref><ref id="B23"><mixed-citation xmlns:xlink="http://www.w3.org/1999/xlink" xlink:type="simple"><person-group><name name-style="western"><surname>Li</surname><given-names>KQ</given-names></name><name name-style="western"><surname>Wang</surname><given-names>YZ</given-names></name><name name-style="western"><surname>Dong</surname><given-names>DZ</given-names></name><name name-style="western"><surname>Zhang</surname><given-names>LK</given-names></name></person-group> (<year>2015</year>) <article-title>Catalog of insect type specimens preserved at the Kunming Institute of Zoology, Chinese Academy of Science with corrections of some specimens.</article-title><source>Zoological Research</source><volume>36</volume>(<issue>5</issue>): <fpage>263</fpage>–<lpage>284</lpage>.</mixed-citation></ref><ref id="B14"><mixed-citation xmlns:xlink="http://www.w3.org/1999/xlink" xlink:type="simple"><person-group><name name-style="western"><surname>Fan</surname><given-names>Z-H</given-names></name></person-group> (<year>2011</year>) <source>Study on the taxonomy of <tp:taxon-name><tp:taxon-name-part taxon-name-part-type="subfamily">Pentatominae</tp:taxon-name-part></tp:taxon-name> from China (<tp:taxon-name><tp:taxon-name-part taxon-name-part-type="order">Hemiptera</tp:taxon-name-part></tp:taxon-name>: <tp:taxon-name><tp:taxon-name-part taxon-name-part-type="suborder">Heteroptera</tp:taxon-name-part></tp:taxon-name>: <tp:taxon-name><tp:taxon-name-part taxon-name-part-type="family">Pentatomidae</tp:taxon-name-part></tp:taxon-name>). Ph. D.</source><publisher-name>Dissertation</publisher-name>, <publisher-loc>unpublished</publisher-loc>, <size units="page">614 pp</size>.</mixed-citation></ref></ref-list></tp:taxon-treatment>
