# Supplementary material for: ﻿Revision of Acesines Stål and Dunnius Distant, resurrection of Mycterizon Breddin (Hemiptera, Heteroptera, Pentatomidae, Pentatominae), and description of a new species from India
Source: Zookeys. 2023 Feb 16;1148:79–117. doi: 10.3897/zookeys.1148.95629 (PMC10208443; doi:10.3897/zookeys.1148.95629)
Supplement: XML Treatment for Mycterizon bellus [file zookeys.1148.95629-treatment12.xml]

<!DOCTYPE tp:taxon-treatment
  PUBLIC "-//TaxonX//DTD Taxonomic Treatment Publishing DTD v0 20100105//EN" "tax-treatment-NSO.dtd">
<tp:taxon-treatment xmlns:tp="http://www.plazi.org/taxpub"><tp:treatment-meta><kwd-group><label>Taxon classification</label><kwd>
              <named-content content-type="kingdom">Animalia</named-content>
            </kwd><kwd>
              <named-content content-type="order">Hemiptera</named-content>
            </kwd><kwd>
              <named-content content-type="family">Pentatomidae</named-content>
            </kwd></kwd-group><mixed-citation publication-type="journal"><person-group><name><surname>Salini</surname><given-names>Santhamma</given-names></name><name><surname>Gracy</surname><given-names>R. G.</given-names></name><name><surname>Akoijam</surname><given-names>Romila</given-names></name><name><surname>Rabbani</surname><given-names>Mehaboob K.</given-names></name><name><surname>David</surname><given-names>K. Jacob</given-names></name><name><surname>Roca-Cusachs</surname><given-names>Marcos</given-names></name></person-group><article-title>﻿Revision of <italic><tp:taxon-name><tp:taxon-name-part taxon-name-part-type="genus" reg="Acesines">Acesines</tp:taxon-name-part></tp:taxon-name></italic> Stål and <italic><tp:taxon-name><tp:taxon-name-part taxon-name-part-type="genus" reg="Dunnius">Dunnius</tp:taxon-name-part></tp:taxon-name></italic> Distant, resurrection of <italic><tp:taxon-name><tp:taxon-name-part taxon-name-part-type="genus" reg="Mycterizon">Mycterizon</tp:taxon-name-part></tp:taxon-name></italic> Breddin (<tp:taxon-name><tp:taxon-name-part taxon-name-part-type="order">Hemiptera</tp:taxon-name-part></tp:taxon-name>, <tp:taxon-name><tp:taxon-name-part taxon-name-part-type="suborder">Heteroptera</tp:taxon-name-part></tp:taxon-name>, <tp:taxon-name><tp:taxon-name-part taxon-name-part-type="family">Pentatomidae</tp:taxon-name-part></tp:taxon-name>, <tp:taxon-name><tp:taxon-name-part taxon-name-part-type="subfamily">Pentatominae</tp:taxon-name-part></tp:taxon-name>), and description of a new species from India</article-title><source>Zookeys</source><day>16</day><month>02</month><year>2023</year><volume>1148</volume><fpage>79</fpage><lpage>117</lpage><pub-id pub-id-type="doi">10.3897/zookeys.1148.95629</pub-id></mixed-citation></tp:treatment-meta><tp:nomenclature><label>﻿</label><tp:taxon-name>
            <object-id xmlns:xlink="http://www.w3.org/1999/xlink" content-type="arpha" xlink:type="simple">73F96188-B34E-5CBF-9E5C-B93F54979C9E</object-id>
            <tp:taxon-name-part taxon-name-part-type="genus" reg="Mycterizon">Mycterizon</tp:taxon-name-part>
            <tp:taxon-name-part taxon-name-part-type="species" reg="bellus">bellus</tp:taxon-name-part>
          </tp:taxon-name><tp:taxon-authority>(Distant, 1902)</tp:taxon-authority><tp:taxon-status xmlns:xlink="http://www.w3.org/1999/xlink" xlink:type="simple">stat. rev.</tp:taxon-status><xref ref-type="fig" rid="F13">Figs 63–68</xref><xref ref-type="fig" rid="F14">, 69–75</xref><xref ref-type="fig" rid="F15">, 76–79</xref><xref ref-type="fig" rid="F16">, 80–85</xref><tp:nomenclature-citation-list><tp:nomenclature-citation><tp:taxon-name>
                <tp:taxon-name-part taxon-name-part-type="genus" reg="Araducta">Araducta</tp:taxon-name-part>
                <tp:taxon-name-part taxon-name-part-type="species" reg="bella">bella</tp:taxon-name-part>
              </tp:taxon-name><comment>Distant, 1900a: 427 (original description). Syntype: ♂, Punduloya, Ceylon, Atkinson Coll. 92–6, 116 (<abbrev xmlns:xlink="http://www.w3.org/1999/xlink" content-type="institution" xlink:title="Mick Webb, Natural History Museum" id="ABBRID0EQNBI" xlink:type="simple">NHM</abbrev>), London, UK, lectotype (present designation); Syntype: ♀, Punduloya, Ceylon, Atkinson Coll. 92–6, 116 (<abbrev xmlns:xlink="http://www.w3.org/1999/xlink" content-type="institution" xlink:title="Mick Webb, Natural History Museum" id="ABBRID0EVNBI" xlink:type="simple">NHM</abbrev>), London, UK, paralectotype (present designation).</comment></tp:nomenclature-citation><tp:nomenclature-citation><tp:taxon-name>
                <tp:taxon-name-part taxon-name-part-type="genus" reg="Dunnius">Dunnius</tp:taxon-name-part>
                <tp:taxon-name-part taxon-name-part-type="species" reg="bellus">bellus</tp:taxon-name-part>
              </tp:taxon-name><comment>Distant, 1902: 233, fig. 146 (redescription, figures of habitat in dorsal view, and mesothorax, metathorax and abdomen in ventral view; distribution); <xref ref-type="bibr" rid="B2">Bergroth (1908)</xref>: 173 (catalogue); <xref ref-type="bibr" rid="B20">Kirkaldy (1909)</xref>: 137 (catalogue); <xref ref-type="bibr" rid="B12">Distant (1918)</xref>: 145 (synonymisation, additional distribution); <xref ref-type="bibr" rid="B6">Chatterjee (1934)</xref>: 22 (host record, new records); <xref ref-type="bibr" rid="B5">Chandra (1953)</xref> (distribution); <xref ref-type="bibr" rid="B24">Mathur and Singh (1960)</xref>: 20 (host); <xref ref-type="bibr" rid="B33">Salini and Viraktamath (2015)</xref>: 12 (key to genera), 24 (checklist), 46, fig. 54 (illustration of dorsal habitus), 68, fig. 185 (illustration of external scent efferent system); <xref ref-type="bibr" rid="B31">Salini (2019)</xref>: 126, fig. 8.20 (illustration of dorsal habitus).</comment></tp:nomenclature-citation><tp:nomenclature-citation><tp:taxon-name>
                <tp:taxon-name-part taxon-name-part-type="genus" reg="Mycterizon">Mycterizon</tp:taxon-name-part>
                <tp:taxon-name-part taxon-name-part-type="species" reg="bellus">bellus</tp:taxon-name-part>
              </tp:taxon-name><comment><xref ref-type="bibr" rid="B3">Breddin (1909)</xref>: 279 (synonymisation); <xref ref-type="bibr" rid="B20">Kirkaldy (1909)</xref>: 371 (catalogue).</comment></tp:nomenclature-citation></tp:nomenclature-citation-list></tp:nomenclature><tp:treatment-sec sec-type="type locality" id="SECID0E2PBI"><title>Type locality.</title><p><italic><tp:taxon-name><tp:taxon-name-part taxon-name-part-type="genus" reg="Araducta">Araducta</tp:taxon-name-part><tp:taxon-name-part taxon-name-part-type="species" reg="bella">bella</tp:taxon-name-part></tp:taxon-name></italic>. Ceylon (= Sri Lanka), Punduloya. <italic><tp:taxon-name><tp:taxon-name-part taxon-name-part-type="genus" reg="Dunnius">Dunnius</tp:taxon-name-part><tp:taxon-name-part taxon-name-part-type="species" reg="bellus">bellus</tp:taxon-name-part></tp:taxon-name></italic>. Ceylon (= Sri Lanka), Punduloya.</p><fig id="F13" position="float" orientation="portrait"><object-id xmlns:xlink="http://www.w3.org/1999/xlink" content-type="doi" xlink:type="simple">10.3897/zookeys.1148.95629.figures63-68</object-id><object-id xmlns:xlink="http://www.w3.org/1999/xlink" content-type="arpha" xlink:type="simple">8AB957E0-98F8-53C3-8138-F270774E6850</object-id><label>Figures 63–68.</label><caption><p><italic><tp:taxon-name><tp:taxon-name-part taxon-name-part-type="genus" reg="Mycterizon">Mycterizon</tp:taxon-name-part><tp:taxon-name-part taxon-name-part-type="species" reg="bellus">bellus</tp:taxon-name-part></tp:taxon-name></italic> (Distant), stat. rev. <bold>63</bold> habitus (dorsal) <bold>64</bold> habitus (ventral) <bold>65</bold> external scent efferent system (arrow showing the peritreme) <bold>66</bold> close up of posterior end of ventral side of male abdomen <bold>67</bold> close up of posterior end of ventral side of female abdomen (terminalia) <bold>68</bold> genital capsule (dorsal). Scale bars: 1 mm (<bold>63, 64</bold>); 0.5 mm (<bold>65</bold>); 0.1 mm (<bold>66–68</bold>).</p></caption><graphic xmlns:xlink="http://www.w3.org/1999/xlink" xlink:href="zookeys-1148-079_article-95629__-g013.jpg" position="float" orientation="portrait" xlink:type="simple" id="oo_811001.jpg"><uri content-type="original_file" xlink:type="simple">https://binary.pensoft.net/fig/811001</uri></graphic></fig><fig id="F14" position="float" orientation="portrait"><object-id xmlns:xlink="http://www.w3.org/1999/xlink" content-type="doi" xlink:type="simple">10.3897/zookeys.1148.95629.figures69-75</object-id><object-id xmlns:xlink="http://www.w3.org/1999/xlink" content-type="arpha" xlink:type="simple">FCF16993-96A6-5127-8F22-71ED94E40284</object-id><label>Figures 69–75.</label><caption><p><italic><tp:taxon-name><tp:taxon-name-part taxon-name-part-type="genus" reg="Mycterizon">Mycterizon</tp:taxon-name-part><tp:taxon-name-part taxon-name-part-type="species" reg="bellus">bellus</tp:taxon-name-part></tp:taxon-name></italic> (Distant), stat. rev. <bold>69</bold> genital capsule (ventral) <bold>70</bold> genital capsule (caudal) <bold>71, 72</bold> paramere <bold>73</bold> articulatory apparatus <bold>74</bold> phallus (dorsal) <bold>75</bold> phallus (ventral). Scale bar: 0.1 mm. Abbreviations: ad – aedeagus; cp – capitate processes; ls – lobe-like ingrowths; pa – processes of aedeagus; dcp I – dorsal conjunctival processes (inner one); dcp II – dorsal conjunctival processes (outer one); lcp – lateral conjunctival processes; vcp – ventral conjunctival processes.</p></caption><graphic xmlns:xlink="http://www.w3.org/1999/xlink" xlink:href="zookeys-1148-079_article-95629__-g014.jpg" position="float" orientation="portrait" xlink:type="simple" id="oo_811002.jpg"><uri content-type="original_file" xlink:type="simple">https://binary.pensoft.net/fig/811002</uri></graphic></fig></tp:treatment-sec><tp:treatment-sec sec-type="type material" id="SECID0EOTBI"><title>Type material.</title><p>Not examined, only type image was seen. The original description of <italic><tp:taxon-name><tp:taxon-name-part taxon-name-part-type="genus" reg="Araducta">A.</tp:taxon-name-part><tp:taxon-name-part taxon-name-part-type="species" reg="bella">bella</tp:taxon-name-part></tp:taxon-name></italic> is based on a male specimen whereas that of <italic><tp:taxon-name><tp:taxon-name-part taxon-name-part-type="genus" reg="Dunnius">D.</tp:taxon-name-part><tp:taxon-name-part taxon-name-part-type="species" reg="bellus">bellus</tp:taxon-name-part></tp:taxon-name></italic> was based on a female specimen. The syntype male specimen of <italic><tp:taxon-name><tp:taxon-name-part taxon-name-part-type="genus" reg="Araducta">Araducta</tp:taxon-name-part><tp:taxon-name-part taxon-name-part-type="species" reg="bella">bella</tp:taxon-name-part></tp:taxon-name></italic> Distant, 1900a: 427 (Ceylon: Punduloya, Atkinson Coll., 92–6, NHMUK 013588914) herein designated as lectotype (Figs <xref ref-type="fig" rid="F16">80–82</xref>) and the female syntype specimen of <italic><tp:taxon-name><tp:taxon-name-part taxon-name-part-type="genus" reg="Araducta">Araducta</tp:taxon-name-part><tp:taxon-name-part taxon-name-part-type="species" reg="bella">bella</tp:taxon-name-part></tp:taxon-name></italic> Distant, 1900a: 427 (Ceylon: Punduloya, Atkinson Coll., 92–6, NHMUK 013588915) is herein designated as paraletotype (Figs <xref ref-type="fig" rid="F16">83–85</xref>). Additionally, 31 specimens of this species are available in <abbrev xmlns:xlink="http://www.w3.org/1999/xlink" content-type="institution" xlink:title="Mick Webb, Natural History Museum" id="ABBRID0EIVBI" xlink:type="simple">NHM</abbrev> (M Webb, pers. comm.). The image of the type is provided by courtesy of M Webb.</p></tp:treatment-sec><tp:treatment-sec sec-type="material" id="SECID0ENVBI"><title>Material examined.</title><p><bold>India: Andhra Pradesh</bold>: 1♀, Tirupathi, 22.x.2008, Yeshwanth, H. M. ex light trap (sodium vapour lamp) (<abbrev xmlns:xlink="http://www.w3.org/1999/xlink" xlink:title="National Insect Museum" id="ABBRID0EVVBI" xlink:type="simple">NIM</abbrev>); 3♀, 3♂ ARS, Nellore, <named-content xmlns:xlink="http://www.w3.org/1999/xlink" content-type="dwc:verbatimCoordinates" xlink:type="simple"><named-content content-type="geo-json" specific-use="{&#34;type&#34;:&#34;Point&#34;,&#34;coordinates&#34;:[79.998700,14.429833]}" id="NCID0E3VBI" xlink:type="simple">14°25.790'N, 079°59.922'E</named-content></named-content>, 03.iv.2009, Yeshwanth, ex light trap (sodium vapour lamp) (<abbrev xmlns:xlink="http://www.w3.org/1999/xlink" xlink:title="National Insect Museum" id="ABBRID0EBWBI" xlink:type="simple">NIM</abbrev>); 2♂, ARS, Anakapalli, <named-content xmlns:xlink="http://www.w3.org/1999/xlink" content-type="dwc:verbatimCoordinates" xlink:type="simple"><named-content content-type="geo-json" specific-use="{&#34;type&#34;:&#34;Point&#34;,&#34;coordinates&#34;:[83.004217,17.697583]}" id="NCID0EIWBI" xlink:type="simple">17°41.855'N, 083°00.253'E</named-content></named-content>, 5.iv.2009, Yeshwanth (<abbrev xmlns:xlink="http://www.w3.org/1999/xlink" xlink:title="National Insect Museum" id="ABBRID0ENWBI" xlink:type="simple">NIM</abbrev>); <bold>Goa</bold>: 1♀, MRC. coll. <bold>Karnataka</bold>: 3♀, 1♂, Brahmavara, Udupi, 28.ix.2007, Naveen Kumar, ex light trap (sodium vapour lamp) (<abbrev xmlns:xlink="http://www.w3.org/1999/xlink" xlink:title="National Insect Museum" id="ABBRID0EVWBI" xlink:type="simple">NIM</abbrev>); 2♀, Arabhavi, Belgaum, 12.ii.2008, Naveen Kumar, ex light trap (sodium vapour lamp) (<abbrev xmlns:xlink="http://www.w3.org/1999/xlink" xlink:title="National Insect Museum" id="ABBRID0EZWBI" xlink:type="simple">NIM</abbrev>); 2♂, same data as former except 13.ii.2008, Yadava Babu; 1♀, Bandipur, Hangla, 19.xi.2008, <named-content xmlns:xlink="http://www.w3.org/1999/xlink" content-type="dwc:verbatimCoordinates" xlink:type="simple"><named-content content-type="geo-json" specific-use="{&#34;type&#34;:&#34;Point&#34;,&#34;coordinates&#34;:[76.628083,11.701250]}" id="NCID0EAXBI" xlink:type="simple">11°42.075'N, 076°37.685'E</named-content></named-content>, Yeshwanth (<abbrev xmlns:xlink="http://www.w3.org/1999/xlink" xlink:title="National Insect Museum" id="ABBRID0EFXBI" xlink:type="simple">NIM</abbrev>); 1♀, Markanja, D. Kannada, 12.xi.2009, Umeshkumar, ex light trap (sodium vapour lamp) (<abbrev xmlns:xlink="http://www.w3.org/1999/xlink" xlink:title="National Insect Museum" id="ABBRID0EJXBI" xlink:type="simple">NIM</abbrev>); 1♀, Hessaraghata, 1.xii.2008, Umeshkumar (<abbrev xmlns:xlink="http://www.w3.org/1999/xlink" xlink:title="National Insect Museum" id="ABBRID0ENXBI" xlink:type="simple">NIM</abbrev>); 7♂, 2♀, Brahmavara, Udupi, <named-content xmlns:xlink="http://www.w3.org/1999/xlink" content-type="dwc:verbatimCoordinates" xlink:type="simple"><named-content content-type="geo-json" specific-use="{&#34;type&#34;:&#34;Point&#34;,&#34;coordinates&#34;:[74.750000,13.416667]}" id="NCID0EUXBI" xlink:type="simple">13°25'N, 74°45'E</named-content></named-content>, 79 m, 29.v.2014, Naveen, ex light trap (<abbrev xmlns:xlink="http://www.w3.org/1999/xlink" xlink:title="National Insect Museum" id="ABBRID0EZXBI" xlink:type="simple">NIM</abbrev>); 1♀, CPCRI, Vittal, 06.iv.2018, David, K. J. (<abbrev xmlns:xlink="http://www.w3.org/1999/xlink" xlink:title="National Insect Museum" id="ABBRID0E4XBI" xlink:type="simple">NIM</abbrev>); <bold>Kerala</bold>: 2♀, Kozhikode, 24.i.2008, <named-content xmlns:xlink="http://www.w3.org/1999/xlink" content-type="dwc:verbatimCoordinates" xlink:type="simple"><named-content content-type="geo-json" specific-use="{&#34;type&#34;:&#34;Point&#34;,&#34;coordinates&#34;:[75.844117,11.277967]}" id="NCID0EGYBI" xlink:type="simple">11°16.678'N, 075°50.647'E</named-content></named-content>, Naveen Kumar, ex light trap (sodium vapour lamp) (<abbrev xmlns:xlink="http://www.w3.org/1999/xlink" xlink:title="National Insect Museum" id="ABBRID0ELYBI" xlink:type="simple">NIM</abbrev>); 1♂, 1♀, ZSI, Calicut, <named-content xmlns:xlink="http://www.w3.org/1999/xlink" content-type="dwc:verbatimCoordinates" xlink:type="simple"><named-content content-type="geo-json" specific-use="{&#34;type&#34;:&#34;Point&#34;,&#34;coordinates&#34;:[76.283333,11.416667]}" id="NCID0ESYBI" xlink:type="simple">11°25'N, 75°77'E</named-content></named-content>, 18.xi.2012, Devaraj, R., ex light trap (sodium vapour lamp), <abbrev xmlns:xlink="http://www.w3.org/1999/xlink" xlink:title="National Insect Museum" id="ABBRID0EXYBI" xlink:type="simple">NIM</abbrev>-2022 (<abbrev xmlns:xlink="http://www.w3.org/1999/xlink" xlink:title="National Insect Museum" id="ABBRID0E2YBI" xlink:type="simple">NIM</abbrev>); 1♂, CPCRI, Kasaragod, <named-content xmlns:xlink="http://www.w3.org/1999/xlink" content-type="dwc:verbatimCoordinates" xlink:type="simple"><named-content content-type="geo-json" specific-use="{&#34;type&#34;:&#34;Point&#34;,&#34;coordinates&#34;:[74.950000,12.516667]}" id="NCID0ECZBI" xlink:type="simple">12°31'N, 74°57'E</named-content></named-content>, 6.xii.2012, Umeshkumar, S., ex light trap (sodium vapour lamp), <abbrev xmlns:xlink="http://www.w3.org/1999/xlink" xlink:title="National Insect Museum" id="ABBRID0EHZBI" xlink:type="simple">NIM</abbrev>-2022 (<abbrev xmlns:xlink="http://www.w3.org/1999/xlink" xlink:title="National Insect Museum" id="ABBRID0ELZBI" xlink:type="simple">NIM</abbrev>); 1♂, same data as before except date 4.xii.2012 (<abbrev xmlns:xlink="http://www.w3.org/1999/xlink" xlink:title="National Insect Museum" id="ABBRID0EPZBI" xlink:type="simple">NIM</abbrev>); 2♂, 1♀, ZSI, Calicut, 24.iv.2014, V. Naveen, ex light trap (<abbrev xmlns:xlink="http://www.w3.org/1999/xlink" xlink:title="National Insect Museum" id="ABBRID0ETZBI" xlink:type="simple">NIM</abbrev>); 1♀, no label (<abbrev xmlns:xlink="http://www.w3.org/1999/xlink" xlink:title="National Insect Museum" id="ABBRID0EXZBI" xlink:type="simple">NIM</abbrev>); <bold>Tamil Nadu</bold>: 1♀, Yelagiri, Javadi Hills, 16.vi.2016, Ramesh Kumar, A.</p><fig id="F15" position="float" orientation="portrait"><object-id xmlns:xlink="http://www.w3.org/1999/xlink" content-type="doi" xlink:type="simple">10.3897/zookeys.1148.95629.figures76-79</object-id><object-id xmlns:xlink="http://www.w3.org/1999/xlink" content-type="arpha" xlink:type="simple">512AFAEF-597F-5EC4-9BED-8A929EB41B40</object-id><label>Figures 76–79.</label><caption><p><italic><tp:taxon-name><tp:taxon-name-part taxon-name-part-type="genus" reg="Mycterizon">Mycterizon</tp:taxon-name-part><tp:taxon-name-part taxon-name-part-type="species" reg="bellus">bellus</tp:taxon-name-part></tp:taxon-name></italic> (Distant), stat. rev. <bold>76</bold> phallus (lateral) <bold>77</bold> terminalia (dorsal) <bold>78</bold> terminalia (ventral) <bold>79</bold> spermatheca. Scale bar: 0.1 mm. Abbreviations: ad – aedeagus; ar – apical receptacle; rs – ring sclerites; lt VIII – laterotergite VIII; lt IX – laterotergite IX; vf VIII – valvifers VIII; vf IX – valvifers IX.</p></caption><graphic xmlns:xlink="http://www.w3.org/1999/xlink" xlink:href="zookeys-1148-079_article-95629__-g015.jpg" position="float" orientation="portrait" xlink:type="simple" id="oo_811003.jpg"><uri content-type="original_file" xlink:type="simple">https://binary.pensoft.net/fig/811003</uri></graphic></fig></tp:treatment-sec><tp:treatment-sec sec-type="redescription" id="SECID0E41BI"><title>Redescription.</title><p><bold><italic>Colouration</italic></bold> (Figs <xref ref-type="fig" rid="F13">63</xref>, <xref ref-type="fig" rid="F13">64</xref>). Dorsum ochraceous with black irregular spots scattered over pronotum, scutellum and hemelytra; head ochraceous except narrow lateral margins of mandibular plates, two oblique, narrow longitudinal lines on disc of clypeus, black; antennae ochraceous; lateral margins of pronotum adjacent to humeri (including humeri), black; disc of scutellum with roughly anchor-shaped spot and one short oblique stripe each at basal angles of scutellum, black; connexivum with narrow, transverse, black stripe on anterior and posterior margin of connexivial segments, black; sometimes anterior 1/2 margin of each pleurite III–VII with longitudinal stripe, black; distal end of hemelytra with moderate size spot, ochraceous, sometimes with purplish shade; membrane smoky brown; ventral side ochraceous with the following markings: thoracic pleura laterally with irregular markings mainly formed by the coarse punctures, one roughly circular spot mesad at an oblique angle to each spiracles; short, narrow and transverse stripe below each spiracles on either side of abdominal sternites III–VII and anterior and posterior angles of each abdominal sternites III–VII, black; labium ochraceous with apex black; legs ochraceous except small nearly circular spots densely distributed on femora and tibiae (finer on tibiae) and apical 1/2 of claws, black.</p><p><bold><italic>Integument and vestiture</italic>.</bold> Body above covered with coarse, black punctures confluent to form irregular markings on dorsum especially on pronotum and scutellum. Ventral side of body with coarse and dense black punctures mostly concentrated towards lateral sides on thoracic sternites. Femora of legs with coarse, black, dense punctures and tibiae with fine black punctures. The punctures finer on abdominal sternites, concentrated towards laterally. Ventral side of genital capsule including posterolateral lobes with fine pale brown punctures; terminalia with valvifers VIII and laterotergite VIII with sparse, coarse, brown punctures.</p><p>Body glabrous, except the following: antennae with fine, golden pubescence; legs with setae moderately elongate and semi erect; tibiae with dense, brown, short, semi erect setae on ventral side and dorsally with moderately elongate brown setae, dense mat of setae at the posterior end of tibiae; tarsomeres on dorsal side with moderately elongate golden setae and dense mat of short, golden setae on ventral side of all tarsomeres; labium with sparse, golden setae. Genital capsule (middle margin of dorsal rim, posterolateral lobes and the caudal 1/2 of genital capsule on ventral side) with moderately elongate, dense, semi erect, golden setae. Female genitalia (valvifers VIII, valvifers IX, laterotergite VIII and IX) with moderately long, golden semi-erect setae.</p><p><bold><italic>Structure</italic>.</bold> See the generic redescription.</p><p><bold><italic>Male genitalia</italic></bold> (Figs <xref ref-type="fig" rid="F13">66</xref>, <xref ref-type="fig" rid="F13">68</xref>–<xref ref-type="fig" rid="F15">76</xref>). Genital capsule (Figs <xref ref-type="fig" rid="F13">68</xref>–<xref ref-type="fig" rid="F14">70</xref>) nearly quadrangular with posterolateral lobes (= caudal lobes) well developed and broadly rounded. Dorsal rim widely and deeply excavated concave with almost straight middle margin; infoldings of dorsal rim submedially with rounded lobe-like ingrowths (ls) towards posterior aperture. Ventral rim medially shallowly excavated and broadly concave. <bold><italic>Paramere</italic></bold> (Figs <xref ref-type="fig" rid="F14">71</xref>, <xref ref-type="fig" rid="F14">72</xref>). Sclerotised, crown broad, subquadrate with one moderately elongate finger-like process at distal end and another short, stout, apically rounded process forming an acute angle with the distal finger-like process, short neck and small plate-like apodeme. <bold><italic>Articulatory apparatus</italic></bold> (Fig. <xref ref-type="fig" rid="F14">73</xref>). Support bridge complex excavated ventrally cup-like, for which the narrow, elongate, oval capitate processes (cp) attached with short dorsal connectives. <bold><italic>Phallus</italic>.</bold> Phallotheca longer than broad, narrowed towards proximal end, dorsal region convex and ventral margin nearly straight (in lateral view); thecal process slightly developed on mid dorsal side at the distal end of phallotheca; a pair of minute, stout, sclerotised, ventrolateral tubercles at the posterior end of the phallotheca; four pairs of conjunctival processes; two pairs on dorsal side (inner pair, dcp I and outer pair dcp II), one pair each on ventral side (vcp) and lateral side (lcp) respectively. inner pair of dorsal conjunctival processes (dcp I) longest, broad and membranous, narrowed towards distal end; outer pair (dcp II) short, narrow, sclerotised with distal apex acuminate and membranous; ventral ones (vcp) moderately elongate, sclerotised and apically rounded; lateral pairs (lcp) shortest and membranous; processes of aedeagus (pa) fused mid longitudinally and sclerotised except median longitudinal part; partially enclosing aedeagus (ad) at the proximal end; aedeagus (ad) moderately elongate, sclerotised and tube-like with oblique phallotreme.</p><fig id="F16" position="float" orientation="portrait"><object-id xmlns:xlink="http://www.w3.org/1999/xlink" content-type="doi" xlink:type="simple">10.3897/zookeys.1148.95629.figures80-85</object-id><object-id xmlns:xlink="http://www.w3.org/1999/xlink" content-type="arpha" xlink:type="simple">7D965EC7-AB24-5617-A8A9-6EF02507B655</object-id><label>Figures 80–85.</label><caption><p><italic><tp:taxon-name><tp:taxon-name-part taxon-name-part-type="genus" reg="Mycterizon">Mycterizon</tp:taxon-name-part><tp:taxon-name-part taxon-name-part-type="species" reg="bellus">bellus</tp:taxon-name-part></tp:taxon-name></italic> (Distant), stat. rev. <bold>80</bold> label data of lectotype <bold>81</bold> lectotype (dorsal habitus) <bold>82</bold> lectotype (ventral habitus) <bold>83</bold> label data of paralectotype <bold>84</bold> paralectotype (dorsal habitus) <bold>85</bold> paralectotype (ventral habitus). Photographed by Mick Webb, <abbrev xmlns:xlink="http://www.w3.org/1999/xlink" content-type="institution" xlink:title="Mick Webb, Natural History Museum" id="ABBRID0E45BI" xlink:type="simple">NHM</abbrev>, London, UK.</p></caption><graphic xmlns:xlink="http://www.w3.org/1999/xlink" xlink:href="zookeys-1148-079_article-95629__-g016.jpg" position="float" orientation="portrait" xlink:type="simple" id="oo_811004.jpg"><uri content-type="original_file" xlink:type="simple">https://binary.pensoft.net/fig/811004</uri></graphic></fig><p><bold><italic>Female genitalia</italic>.</bold> (Figs <xref ref-type="fig" rid="F13">67</xref>, <xref ref-type="fig" rid="F15">77–79</xref>). Valvifers VIII (vf VIII) transverse, broad and roughly quadrangular, with medial margins nearly straight; inner posterolateral angles rounded; posterior margin nearly straight; valvifers IX (vf IX) single, transverse, broad sclerite; laterotergites IX (lt IX) oblique, elongate with inner and outer margin straight, caudal margin orbicular or rounded, caudal apex smooth, without any denticle; laterotergite VIII (lt VIII) subtriangular, caudal margin smooth, slightly convex. A pair of ring sclerites (rs) oblong. <bold><italic>Spermatheca</italic>.</bold> Spermathecal dilation long, regularly, obliquely fluted; proximal end of sclerotised rod, at the middle of lumen of spermathecal dilation, curved upwards and continued as distal spermathecal duct; proximal flange 1/2 the size of distal flange; apical receptacle (ar) orbicular with three elongate ductules, all facing towards distal rim and surpassing distal rim.</p></tp:treatment-sec><tp:treatment-sec sec-type="description" id="SECID0E16BI"><title>Measurements</title><p><bold>(mm).</bold> Males (<italic>n</italic> = 5) as median (minimum–maximum). Body length 8.63 (8.08–9.09); head: length 1.90 (1.82–1.98), width (including eyes) 2.91 (2.85–3.01), interocular width 1.74 (1.65–1.78); lengths of antennomeres: I – 0.56 (0.46–0.68), II – 0.68 (0.54–0.77), III – 1.25 (1.20–1.33), IV – 1.58 (1.47–1.68), V – 1.55 (1.50–1.63); lengths of labiomeres: I – 0.63 (0.51–0.73), II – 0.86 (0.79–0.93), III – 0.60 (0.56–0.63), IV – 0.52 (0.46–0.60); pronotum: length 2.12 (1.92–2.33), width (including humeri) 5.07 (4.82–5.32); scutellum: length 4.17 (3.84–4.31), width (at basal angles) 3.33 (3.28–3.48).</p><p>Females (<italic>n</italic> = 5) as median (minimum–maximum). Body length 10.26 (9.83–10.73); head: length 2.05 (2.01–2.13), width (including eyes) 3.19 (3.12–3.37), interocular width 1.99 (1.97–2.04); lengths of antennomeres: I –0.59 (0.55–0.64), II – 0.68 (0.56–0.74), III – 1.35 (1.26–1.44), IV – 1.72 (1.71–1.76), V –1.74 (1.73–1.75); lengths of labiomeres: I –0.61 (0.54–0.66), II –0.97 (0.91–1.04), III – 0.61 (0.56–0.75), IV – 0.53 (0.51–0.60); pronotum: length 2.63 (2.40–2.78), width (including humeri) 5.95 (5.62–6.44); scutellum: length 4.94 (4.64–5.31), width (at basal angles) 3.90 (3.70–4.11).</p></tp:treatment-sec><tp:treatment-sec sec-type="Differential diagnosis and remarks" id="SECID0EIACI"><title>Differential diagnosis and remarks.</title><p>Though the species <italic><tp:taxon-name><tp:taxon-name-part taxon-name-part-type="genus" reg="Araducta"/><tp:taxon-name-part taxon-name-part-type="species" reg="bellus">bellus</tp:taxon-name-part></tp:taxon-name></italic> neither possess the basal abdominal tubercle nor the metasternal cruciform process, <xref ref-type="bibr" rid="B8">Distant (1900a)</xref> placed <italic><tp:taxon-name><tp:taxon-name-part taxon-name-part-type="genus" reg="Araducta"/><tp:taxon-name-part taxon-name-part-type="species" reg="bellus">bellus</tp:taxon-name-part></tp:taxon-name></italic> in <italic><tp:taxon-name><tp:taxon-name-part taxon-name-part-type="genus" reg="Araducta">Araducta</tp:taxon-name-part></tp:taxon-name></italic>; however, he mentioned in the redescription of <italic><tp:taxon-name><tp:taxon-name-part taxon-name-part-type="genus" reg="Araducta">Araducta</tp:taxon-name-part></tp:taxon-name></italic>: “…Metasternum with central, cruciform process, not notched posteriorly. Second abdominal segment with a central, broad, obtuse, spinous tubercle...” Later, <xref ref-type="bibr" rid="B11">Distant (1902)</xref> proposed the genus <italic><tp:taxon-name><tp:taxon-name-part taxon-name-part-type="genus" reg="Dunnius">Dunnius</tp:taxon-name-part></tp:taxon-name></italic> and the original description of <italic><tp:taxon-name><tp:taxon-name-part taxon-name-part-type="genus" reg="Dunnius">Dunnius</tp:taxon-name-part></tp:taxon-name></italic> again mentioned the characters of the central cruciform process and the basal abdominal tubercle, but he transferred <italic><tp:taxon-name><tp:taxon-name-part taxon-name-part-type="genus" reg="Dunnius"/><tp:taxon-name-part taxon-name-part-type="species" reg="bellus">bellus</tp:taxon-name-part></tp:taxon-name></italic> from <italic><tp:taxon-name><tp:taxon-name-part taxon-name-part-type="genus" reg="Araducta">Araducta</tp:taxon-name-part></tp:taxon-name></italic> to <italic><tp:taxon-name><tp:taxon-name-part taxon-name-part-type="genus" reg="Dunnius">Dunnius</tp:taxon-name-part></tp:taxon-name></italic>. <xref ref-type="bibr" rid="B3">Breddin (1909)</xref> recognised <italic><tp:taxon-name><tp:taxon-name-part taxon-name-part-type="genus" reg="Dunnius">D.</tp:taxon-name-part><tp:taxon-name-part taxon-name-part-type="species" reg="bellus">bellus</tp:taxon-name-part></tp:taxon-name></italic> as a distinct species (see comments under <italic><tp:taxon-name><tp:taxon-name-part taxon-name-part-type="genus" reg="Mycterizon">Mycterizon</tp:taxon-name-part></tp:taxon-name></italic>) and found that it was not congeneric with <italic><tp:taxon-name><tp:taxon-name-part taxon-name-part-type="genus" reg="Dunnius">Dunnius</tp:taxon-name-part></tp:taxon-name></italic>, hence proposed <italic><tp:taxon-name><tp:taxon-name-part taxon-name-part-type="genus" reg="Mycterizon">Mycterizon</tp:taxon-name-part></tp:taxon-name></italic> to accommodate it. However, <xref ref-type="bibr" rid="B12">Distant (1918)</xref> synonymised this genus with <italic><tp:taxon-name><tp:taxon-name-part taxon-name-part-type="genus" reg="Dunnius">Dunnius</tp:taxon-name-part></tp:taxon-name></italic> and transferred <italic><tp:taxon-name><tp:taxon-name-part taxon-name-part-type="genus" reg="Dunnius"/><tp:taxon-name-part taxon-name-part-type="species" reg="bellus">bellus</tp:taxon-name-part></tp:taxon-name></italic> back to <italic><tp:taxon-name><tp:taxon-name-part taxon-name-part-type="genus" reg="Dunnius">Dunnius</tp:taxon-name-part></tp:taxon-name></italic> without justifying his action. The present study is in agreement with <xref ref-type="bibr" rid="B3">Breddin (1909)</xref> (see comments under <italic><tp:taxon-name><tp:taxon-name-part taxon-name-part-type="genus" reg="Mycterizon">Mycterizon</tp:taxon-name-part></tp:taxon-name></italic>) and therefore <italic><tp:taxon-name><tp:taxon-name-part taxon-name-part-type="genus" reg="Mycterizon">Mycterizon</tp:taxon-name-part><tp:taxon-name-part taxon-name-part-type="species" reg="bellus">bellus</tp:taxon-name-part></tp:taxon-name></italic> (Distant, 1902) is removed from synonymy with <italic><tp:taxon-name><tp:taxon-name-part taxon-name-part-type="genus" reg="Dunnius">Dunnius</tp:taxon-name-part><tp:taxon-name-part taxon-name-part-type="species" reg="bellus">bellus</tp:taxon-name-part></tp:taxon-name></italic> (Distant, 1902). The single male syntype of <italic><tp:taxon-name><tp:taxon-name-part taxon-name-part-type="genus" reg="Araducta">Araducta</tp:taxon-name-part><tp:taxon-name-part taxon-name-part-type="species" reg="bella">bella</tp:taxon-name-part></tp:taxon-name></italic>, presently lodged in <abbrev xmlns:xlink="http://www.w3.org/1999/xlink" content-type="institution" xlink:title="Mick Webb, Natural History Museum" id="ABBRID0EKGCI" xlink:type="simple">NHM</abbrev>, London, UK, is herewith designated as lectotype and the female syntype as paralectotype, also currently in <abbrev xmlns:xlink="http://www.w3.org/1999/xlink" content-type="institution" xlink:title="Mick Webb, Natural History Museum" id="ABBRID0EPGCI" xlink:type="simple">NHM</abbrev>, London, UK.</p></tp:treatment-sec><tp:treatment-sec sec-type="distribution" id="SECID0EUGCI"><title>Distribution.</title><p>India: Bihar, Odisha, Tamil Nadu (<xref ref-type="bibr" rid="B12">Distant 1918</xref>); Ceylon (= Sri Lanka) (<xref ref-type="bibr" rid="B8">Distant 1900a</xref>).</p><sec sec-type="﻿Tribal placement of Mycterizon" id="SECID0ECHCI"><title>﻿Tribal placement of <italic><tp:taxon-name><tp:taxon-name-part taxon-name-part-type="genus" reg="Mycterizon">Mycterizon</tp:taxon-name-part></tp:taxon-name></italic></title><p>The genus <italic><tp:taxon-name><tp:taxon-name-part taxon-name-part-type="genus" reg="Dunnius">Dunnius</tp:taxon-name-part></tp:taxon-name></italic> originally included four species, viz., <italic><tp:taxon-name><tp:taxon-name-part taxon-name-part-type="genus" reg="Dunnius">D.</tp:taxon-name-part><tp:taxon-name-part taxon-name-part-type="species" reg="bellus">bellus</tp:taxon-name-part></tp:taxon-name></italic>, <italic><tp:taxon-name><tp:taxon-name-part taxon-name-part-type="genus" reg="Dunnius">D.</tp:taxon-name-part><tp:taxon-name-part taxon-name-part-type="species" reg="fulvescens">fulvescens</tp:taxon-name-part></tp:taxon-name></italic>, <italic><tp:taxon-name><tp:taxon-name-part taxon-name-part-type="genus" reg="Dunnius">D.</tp:taxon-name-part><tp:taxon-name-part taxon-name-part-type="species" reg="minor">minor</tp:taxon-name-part></tp:taxon-name></italic>, and <italic><tp:taxon-name><tp:taxon-name-part taxon-name-part-type="genus" reg="Dunnius">D.</tp:taxon-name-part><tp:taxon-name-part taxon-name-part-type="species" reg="sordida">sordida</tp:taxon-name-part></tp:taxon-name></italic> (Kirby) (Rider, 2022). The aforementioned nomenclatural changes and new taxa descriptions (<italic><tp:taxon-name><tp:taxon-name-part taxon-name-part-type="genus" reg="Acesines">A.</tp:taxon-name-part><tp:taxon-name-part taxon-name-part-type="species" reg="sordida">sordida</tp:taxon-name-part></tp:taxon-name></italic> (Kirby, 1891), comb. nov; <italic><tp:taxon-name><tp:taxon-name-part taxon-name-part-type="genus" reg="Mycterizon">M.</tp:taxon-name-part><tp:taxon-name-part taxon-name-part-type="species" reg="bellus">bellus</tp:taxon-name-part></tp:taxon-name></italic> (Distant, 1902), stat. rev.; <italic><tp:taxon-name><tp:taxon-name-part taxon-name-part-type="genus" reg="Dunnius">D.</tp:taxon-name-part><tp:taxon-name-part taxon-name-part-type="species" reg="laticeps">laticeps</tp:taxon-name-part></tp:taxon-name></italic> (Zheng &amp; Liu, 1987), comb. nov.; <italic><tp:taxon-name><tp:taxon-name-part taxon-name-part-type="genus" reg="Dunnius">D.</tp:taxon-name-part><tp:taxon-name-part taxon-name-part-type="species" reg="tridentatus">tridentatus</tp:taxon-name-part></tp:taxon-name></italic> (Xiong &amp; Liu, 1995), comb. nov.; <italic><tp:taxon-name><tp:taxon-name-part taxon-name-part-type="genus" reg="Dunnius">D.</tp:taxon-name-part><tp:taxon-name-part taxon-name-part-type="species" reg="trifasciatus">trifasciatus</tp:taxon-name-part></tp:taxon-name></italic> (Xiong &amp; Liu, 1995), comb. nov.; and <italic><tp:taxon-name><tp:taxon-name-part taxon-name-part-type="genus" reg="Dunnius">Dunnius</tp:taxon-name-part><tp:taxon-name-part taxon-name-part-type="species" reg="barpetensis">barpetensis</tp:taxon-name-part></tp:taxon-name></italic> Salini &amp; Rabbani, sp. nov.) led to the addition of two more species to the genus <italic><tp:taxon-name><tp:taxon-name-part taxon-name-part-type="genus" reg="Dunnius">Dunnius</tp:taxon-name-part></tp:taxon-name></italic>. The genus <italic><tp:taxon-name><tp:taxon-name-part taxon-name-part-type="genus" reg="Mycterizon">Mycterizon</tp:taxon-name-part></tp:taxon-name></italic>, monotypic with <italic><tp:taxon-name><tp:taxon-name-part taxon-name-part-type="genus" reg="Mycterizon">M.</tp:taxon-name-part><tp:taxon-name-part taxon-name-part-type="species" reg="bellus">bellus</tp:taxon-name-part></tp:taxon-name></italic>, is designated as type species by monotypy and presently considered as a member of <tp:taxon-name><tp:taxon-name-part taxon-name-part-type="tribe">Menidini</tp:taxon-name-part></tp:taxon-name>, although its tribal placement is dubious. <xref ref-type="bibr" rid="B3">Breddin (1909)</xref> opined that <italic><tp:taxon-name><tp:taxon-name-part taxon-name-part-type="genus" reg="Mycterizon">Mycterizon</tp:taxon-name-part></tp:taxon-name></italic> is closely related to <italic><tp:taxon-name><tp:taxon-name-part taxon-name-part-type="genus" reg="Antestia">Antestia</tp:taxon-name-part></tp:taxon-name></italic>, a member of <tp:taxon-name><tp:taxon-name-part taxon-name-part-type="tribe">Antestiini</tp:taxon-name-part></tp:taxon-name>. The tribe <tp:taxon-name><tp:taxon-name-part taxon-name-part-type="tribe">Menidini</tp:taxon-name-part></tp:taxon-name> is a large and variable one, the monophyly of which has not yet been proved. It was formally named by <xref ref-type="bibr" rid="B1">Atkinson (1888)</xref> as Menidaria and was defined based on a wide variety of characters: basal abdominal segment is obtusely convex or with a slender spine or rounded or compressed; if tuberculate, tibiae rounded; very rarely obtusely tuberculate at middle; metasternum not elevated, mesosternal ridge with uniform breadth throughout its length; labium usually extending beyond mid coxae, either reaching or extending beyond basal abdominal segment; third labial segment sometimes slightly longer than second; tibiae usually sulcate, if rounded, basal abdominal sternum with a spine, which usually does not extend beyond mid coxae.</p><p>Based on the examination of Indian <tp:taxon-name><tp:taxon-name-part taxon-name-part-type="tribe">Menidini</tp:taxon-name-part></tp:taxon-name> and perusal of literature revealed that the members of this tribe do not appear to share a common ancestor and can be broadly assembled into three groups based on the combination of characters like shape of the scutellum, presence/absence of abdominal spine/tubercle, development of metasternal carinae:</p><p>Group 1 – spatulate scutellum, elongate abdominal spine present, metasternal carina narrow throughout its length;</p><p>Group 2 – subtriangular scutellum, elongate abdominal spine present, metasternal carina narrow throughout its length;</p><p>Group 3 – subtriangular scutellum, abdominal tubercle present, apex of which is placed in metasternal carina (broadening posteriorly).</p><p><italic><tp:taxon-name><tp:taxon-name-part taxon-name-part-type="genus" reg="Mycterizon">Mycterizon</tp:taxon-name-part><tp:taxon-name-part taxon-name-part-type="species" reg="bellus">bellus</tp:taxon-name-part></tp:taxon-name></italic> does not fit into any of the above-mentioned groups, but rather possesses a unique combination of characters such as a spatulate scutellum, a narrow metasternal carina, and the absence of either an abdominal spine or a tubercle. It also possesses other characters such as the head flat above, as broad as 1.5 times the head length, the external scent efferent system with peritreme well developed, short, nearly reaching mid-metapleuron, spout-like, obliquely elevated to the pleural surface, the shape of the genital capsule including a dorsal rim (slightly concave medially) and ventral rim (broadly concave, without denticles on infoldings), the shape of parameres (broad crown-shaped with stout, straight, finger-like process), and the phallus with elongate conjunctival processes. Considering these remarkable differences, it cannot be considered as a member of <tp:taxon-name><tp:taxon-name-part taxon-name-part-type="tribe">Menidini</tp:taxon-name-part></tp:taxon-name>. Therefore, it is removed from the tribe and its tribal status cannot be decided except through phylogenetic studies using both morphological and molecular characters of the taxa included in <tp:taxon-name><tp:taxon-name-part taxon-name-part-type="tribe">Menidini</tp:taxon-name-part></tp:taxon-name> and other related tribes.</p></sec></tp:treatment-sec><ref-list><ref id="B2"><mixed-citation xmlns:xlink="http://www.w3.org/1999/xlink" xlink:type="simple"><person-group><name name-style="western"><surname>Bergroth</surname><given-names>E</given-names></name></person-group> (<year>1908</year>) <article-title>Enumeratio Pentatomidarum post Catalogum bruxellensem descriptarum.</article-title><source>Mémoires de la Société Entomologique de Belgique</source><volume>15</volume>: <fpage>131</fpage>–<lpage>200</lpage>.</mixed-citation></ref><ref id="B20"><mixed-citation xmlns:xlink="http://www.w3.org/1999/xlink" xlink:type="simple"><person-group><name name-style="western"><surname>Kirkaldy</surname><given-names>GW</given-names></name></person-group> (<year>1909</year>) Catalogue of the <tp:taxon-name><tp:taxon-name-part taxon-name-part-type="order">Hemiptera</tp:taxon-name-part></tp:taxon-name> (<tp:taxon-name><tp:taxon-name-part taxon-name-part-type="suborder">Heteroptera</tp:taxon-name-part></tp:taxon-name>) with biological and anatomical references, lists of foodplants and parasites, etc. Prefaced by a discussion on Nomenclature and an analytical table of families (Vol. I). <tp:taxon-name><tp:taxon-name-part taxon-name-part-type="family">Cimicidae</tp:taxon-name-part></tp:taxon-name>. Felix L. Dames, Berlin, [xl +] 392 pp. <ext-link xlink:href="10.5962/bhl.title.15205" ext-link-type="doi" xlink:type="simple">https://doi.org/10.5962/bhl.title.15205</ext-link></mixed-citation></ref><ref id="B12"><mixed-citation xmlns:xlink="http://www.w3.org/1999/xlink" xlink:type="simple"><person-group><name name-style="western"><surname>Distant</surname><given-names>WL</given-names></name></person-group> (<year>1918</year>) <tp:taxon-name><tp:taxon-name-part taxon-name-part-type="order">Rhynchota</tp:taxon-name-part></tp:taxon-name> (Vol. VII). <tp:taxon-name><tp:taxon-name-part taxon-name-part-type="suborder">Homoptera</tp:taxon-name-part></tp:taxon-name>: appendix. <tp:taxon-name><tp:taxon-name-part taxon-name-part-type="suborder">Heteroptera</tp:taxon-name-part></tp:taxon-name>: addenda. In: Shipley AE, Marshall AK (Eds) The Fauna of British India, Including Ceylon and Burma. Taylor and Francis, London, [VII +] 210 pp.</mixed-citation></ref><ref id="B6"><mixed-citation xmlns:xlink="http://www.w3.org/1999/xlink" xlink:type="simple"><person-group><name name-style="western"><surname>Chatterjee</surname><given-names>NC</given-names></name></person-group> (<year>1934</year>) <article-title>Entomological investigations on the spike disease of sandal (24). <tp:taxon-name><tp:taxon-name-part taxon-name-part-type="family">Pentatomidae</tp:taxon-name-part></tp:taxon-name> (Hemipt.).</article-title><source>Indian Forest Records</source><volume>20</volume>: <fpage>1</fpage>–<lpage>31</lpage>.</mixed-citation></ref><ref id="B5"><mixed-citation xmlns:xlink="http://www.w3.org/1999/xlink" xlink:type="simple"><person-group><name name-style="western"><surname>Chandra</surname><given-names>A</given-names></name></person-group> (<year>1953</year>) <article-title>Order <tp:taxon-name><tp:taxon-name-part taxon-name-part-type="order">Hemiptera</tp:taxon-name-part></tp:taxon-name> (in part). Family <tp:taxon-name><tp:taxon-name-part taxon-name-part-type="family">Pentatomidae</tp:taxon-name-part></tp:taxon-name>.</article-title> In: <person-group><name name-style="western"><surname>Roonwal</surname><given-names>ML</given-names></name><name name-style="western"><surname>Mathur</surname><given-names>RN</given-names></name><name name-style="western"><surname>Bhasin</surname><given-names>GD</given-names></name><name name-style="western"><surname>Singh</surname><given-names>B</given-names></name><name name-style="western"><surname>Pant</surname><given-names>GD</given-names></name><name name-style="western"><surname>Chandra</surname><given-names>A</given-names></name><name name-style="western"><surname>Katiyar</surname><given-names>KN</given-names></name><name name-style="western"><surname>Mathur</surname><given-names>RK</given-names></name></person-group> (<role>Eds</role>) <issue-title>A Systematic Catalogue of the Main Identified Entomological Collection at the Forest Research Institute, Dehra Dun.</issue-title><source>Parts 9–21. Orders <tp:taxon-name><tp:taxon-name-part taxon-name-part-type="order">Isoptera</tp:taxon-name-part></tp:taxon-name>, <tp:taxon-name><tp:taxon-name-part taxon-name-part-type="order">Embioptera</tp:taxon-name-part></tp:taxon-name>, <tp:taxon-name><tp:taxon-name-part taxon-name-part-type="order">Psocoptera</tp:taxon-name-part></tp:taxon-name>, <tp:taxon-name><tp:taxon-name-part taxon-name-part-type="suborder">Anoplura</tp:taxon-name-part></tp:taxon-name>, <tp:taxon-name><tp:taxon-name-part taxon-name-part-type="order">Ephemeroptera</tp:taxon-name-part></tp:taxon-name>, <tp:taxon-name><tp:taxon-name-part taxon-name-part-type="order">Odonata</tp:taxon-name-part></tp:taxon-name>, <tp:taxon-name><tp:taxon-name-part taxon-name-part-type="order">Thysanoptera</tp:taxon-name-part></tp:taxon-name> and <tp:taxon-name><tp:taxon-name-part taxon-name-part-type="order">Hemiptera</tp:taxon-name-part></tp:taxon-name>. Government of India Press, Calcutta</source>, <fpage>83</fpage>–<lpage>102</lpage>.</mixed-citation></ref><ref id="B24"><mixed-citation xmlns:xlink="http://www.w3.org/1999/xlink" xlink:type="simple"><person-group><name name-style="western"><surname>Mathur</surname><given-names>RN</given-names></name><name name-style="western"><surname>Singh</surname><given-names>B</given-names></name></person-group> (<year>1960</year>) <article-title>A list of insect pests of forest plants in India and the adjacent countries (arranged alphabetically according to the plant genera and species, for the use of forest officers). Part 9. List of insect pests of plant genera S (<italic><tp:taxon-name><tp:taxon-name-part taxon-name-part-type="genus">Sabia</tp:taxon-name-part></tp:taxon-name></italic> to <italic><tp:taxon-name><tp:taxon-name-part taxon-name-part-type="genus">Syzygium</tp:taxon-name-part></tp:taxon-name></italic>).</article-title><source>Indian Forest Bulletin</source><volume>171</volume>(<issue>8</issue>): <fpage>1</fpage>–<lpage>88</lpage>. [ns]</mixed-citation></ref><ref id="B33"><mixed-citation xmlns:xlink="http://www.w3.org/1999/xlink" xlink:type="simple"><person-group><name name-style="western"><surname>Salini</surname><given-names>S</given-names></name><name name-style="western"><surname>Viraktamath</surname><given-names>CA</given-names></name></person-group> (<year>2015</year>) <article-title>Genera of <tp:taxon-name><tp:taxon-name-part taxon-name-part-type="family">Pentatomidae</tp:taxon-name-part></tp:taxon-name> (<tp:taxon-name><tp:taxon-name-part taxon-name-part-type="order">Hemiptera</tp:taxon-name-part></tp:taxon-name>: <tp:taxon-name><tp:taxon-name-part taxon-name-part-type="superfamily">Pentatomoidea</tp:taxon-name-part></tp:taxon-name>) from south India– an illustrated key to genera and checklist of species.</article-title><source>Zootaxa</source><volume>3924</volume>(<issue>1</issue>): <fpage>1</fpage>–<lpage>76</lpage>. <ext-link xlink:href="10.11646/zootaxa.3924.1.1" ext-link-type="doi" xlink:type="simple">https://doi.org/10.11646/zootaxa.3924.1.1</ext-link></mixed-citation></ref><ref id="B31"><mixed-citation xmlns:xlink="http://www.w3.org/1999/xlink" xlink:type="simple"><person-group><name name-style="western"><surname>Salini</surname><given-names>S</given-names></name></person-group> (<year>2019</year>) <article-title><tp:taxon-name><tp:taxon-name-part taxon-name-part-type="family">Pentatomidae</tp:taxon-name-part></tp:taxon-name> (<tp:taxon-name><tp:taxon-name-part taxon-name-part-type="order">Hemiptera</tp:taxon-name-part></tp:taxon-name>: <tp:taxon-name><tp:taxon-name-part taxon-name-part-type="suborder">Heteroptera</tp:taxon-name-part></tp:taxon-name>: <tp:taxon-name><tp:taxon-name-part taxon-name-part-type="family">Pentatomidea</tp:taxon-name-part></tp:taxon-name>) of India.</article-title> In: <person-group><name name-style="western"><surname>Ramani</surname><given-names>S</given-names></name><name name-style="western"><surname>Mohanraj</surname><given-names>P</given-names></name><name name-style="western"><surname>Yeshwanth</surname><given-names>HM</given-names></name></person-group> (<role>Eds</role>) <issue-title>Indian Insects Diversity and Science, a Festschrift for Professor C.</issue-title><source>A. Viraktamath’s 75<sup>th</sup> birthday, CRC Press, Taylor and Francis Group, Boca Ralton, London, New York</source>, <fpage>121</fpage>–<lpage>146</lpage>. <ext-link xlink:href="10.1201/9780429061400-8" ext-link-type="doi" xlink:type="simple">https://doi.org/10.1201/9780429061400-8</ext-link></mixed-citation></ref><ref id="B3"><mixed-citation xmlns:xlink="http://www.w3.org/1999/xlink" xlink:type="simple"><person-group><name name-style="western"><surname>Breddin</surname><given-names>G</given-names></name></person-group> (<year>1909</year>) <article-title>Rhynchoten von Ceylon gesammelt von Dr. Walter Horn.</article-title><source>Annales de la Société Entomologique de Belgique</source><volume>53</volume>: <fpage>250</fpage>–<lpage>309</lpage>. <ext-link xlink:href="10.5962/bhl.part.21874" ext-link-type="doi" xlink:type="simple">https://doi.org/10.5962/bhl.part.21874</ext-link></mixed-citation></ref><ref id="B8"><mixed-citation xmlns:xlink="http://www.w3.org/1999/xlink" xlink:type="simple"><person-group><name name-style="western"><surname>Distant</surname><given-names>WL</given-names></name></person-group> (<year>1900a</year>) <article-title>Rhynchotal Notes. – IV. <tp:taxon-name><tp:taxon-name-part taxon-name-part-type="suborder">Heteroptera</tp:taxon-name-part></tp:taxon-name>: <tp:taxon-name><tp:taxon-name-part taxon-name-part-type="subfamily">Pentatominae</tp:taxon-name-part></tp:taxon-name> (part).</article-title><source>Annals &amp; Magazine of Natural History</source><volume>5</volume>(<issue>7</issue>): <fpage>420</fpage>–<lpage>435</lpage>. <ext-link xlink:href="10.1080/00222930008678310" ext-link-type="doi" xlink:type="simple">https://doi.org/10.1080/00222930008678310</ext-link></mixed-citation></ref><ref id="B11"><mixed-citation xmlns:xlink="http://www.w3.org/1999/xlink" xlink:type="simple"><person-group><name name-style="western"><surname>Distant</surname><given-names>WL</given-names></name></person-group> (<year>1902</year>) <tp:taxon-name><tp:taxon-name-part taxon-name-part-type="order">Rhynchota</tp:taxon-name-part></tp:taxon-name> (Vol. I). <tp:taxon-name><tp:taxon-name-part taxon-name-part-type="suborder">Heteroptera</tp:taxon-name-part></tp:taxon-name>. In: Blanford WT (Ed.) The Fauna of British India, including Ceylon and Burma. Taylor and Francis, London, [XXXVII +] 438 pp.</mixed-citation></ref><ref id="B1"><mixed-citation xmlns:xlink="http://www.w3.org/1999/xlink" xlink:type="simple"><person-group><name name-style="western"><surname>Atkinson</surname><given-names>ET</given-names></name></person-group> (<year>1888</year>) <article-title>Notes on Indian <tp:taxon-name><tp:taxon-name-part taxon-name-part-type="order">Rhynchota</tp:taxon-name-part></tp:taxon-name>: <tp:taxon-name><tp:taxon-name-part taxon-name-part-type="suborder">Heteroptera</tp:taxon-name-part></tp:taxon-name>. No. 2 &amp; 3.</article-title><source>Journal of the Asiatic Society of Bengal</source><volume>57</volume>(<issue>2</issue>): <fpage>118</fpage>–<lpage>184</lpage>.</mixed-citation></ref></ref-list></tp:taxon-treatment>
